# Supplementary material for: Quantitative Proteomics Analysis Reveals Novel Targets of miR-21 in Zebrafish Embryos
Source: Sci Rep. 2017 Jun 22;7:4022. doi: 10.1038/s41598-017-04166-x (PMC5481331; doi:10.1038/s41598-017-04166-x)
Supplement: Supplementary file 1 — Dataset 1 [file 41598_2017_4166_MOESM1_ESM.xls]

## Sheet: Sheet1
Table S1 Complete list of the quantified proteins in TMT experiments
Uniprot ID	Protein name	Prot Desc	Experiment 1(KD/NC)	Experiment 2(KD/NC)	Average	STDEV	CV(%)
Q6IQN6	atp5g1	Uncharacterized protein OS=Danio rerio GN=atp5g1 PE=2 SV=1	0.491	0.343	0.417	0.104652	25.0964
E7F1X7	srrm1	Uncharacterized protein OS=Danio rerio GN=srrm1 PE=4 SV=1	0.465	0.373	0.419	0.0650538	15.526
Q6DHP6	narf	Nuclear prelamin A recognition factor OS=Danio rerio GN=narf PE=2 SV=1	0.477	0.374	0.4255	0.072832	17.1168
F1QNL5	gsna	Uncharacterized protein OS=Danio rerio GN=gsna PE=4 SV=1	0.532	0.4235	0.47775	0.0767211	16.0588
Q1L8P8	mtx1b	Uncharacterized protein OS=Danio rerio GN=mtx1b PE=4 SV=1	0.648	0.319	0.4835	0.232638	48.1154
X1WED4	slc12a5a	Uncharacterized protein OS=Danio rerio GN=slc12a5a PE=4 SV=1	0.5315	0.4395	0.4855	0.0650538	13.3993
F1QAF8	lrrc47	Uncharacterized protein (Fragment) OS=Danio rerio GN=lrrc47 PE=4 SV=1	0.541	0.452	0.4965	0.0629325	12.6752
Q45QT2	tmsb4x	Beta thymosin-like protein OS=Danio rerio GN=tmsb4x PE=2 SV=1	0.641	0.375	0.508	0.18809	37.0257
F1QCU5	cep63	Centrosomal protein of 63 kDa OS=Danio rerio GN=cep63 PE=4 SV=1	0.612	0.4105	0.51125	0.142482	27.8693
E7FB37	ptbp3	Uncharacterized protein OS=Danio rerio GN=ptbp3 PE=4 SV=1	0.5675	0.458	0.51275	0.0774282	15.1006
Q6NYV3	h1f0	Uncharacterized protein OS=Danio rerio GN=h1f0 PE=2 SV=1	0.577	0.45	0.5135	0.0898026	17.4883
Q6PH57	gnb1	Guanine nucleotide-binding protein G(I)/G(S)/G(T) subunit beta-1 OS=Danio rerio GN=gnb1 PE=2 SV=1	0.601	0.461	0.531	0.0989949	18.6431
E7FE16	tcf20	Uncharacterized protein OS=Danio rerio GN=tcf20 PE=4 SV=1	0.578	0.494	0.536	0.059397	11.0815
F1QKG2	ptbp1b	Uncharacterized protein OS=Danio rerio GN=ptbp1b PE=4 SV=1	0.5845	0.515	0.54975	0.0491439	8.93932
F1RCE0	slc51a	Organic solute transporter subunit alpha OS=Danio rerio GN=slc51a PE=4 SV=1	0.672	0.4375	0.55475	0.165817	29.8903
F1R931	dip2ca	Uncharacterized protein OS=Danio rerio GN=dip2c PE=4 SV=2	0.6545	0.476	0.56525	0.126219	22.3297
Q7SX92	sncb	Beta-synuclein OS=Danio rerio GN=sncb PE=2 SV=1	0.6125	0.53	0.57125	0.0583363	10.212
F8W3X3	pcdh19	Uncharacterized protein (Fragment) OS=Danio rerio GN=pcdh19 PE=4 SV=1	0.6655	0.488	0.57675	0.125511	21.7618
Q6PFI8	zgc:66430	Uncharacterized protein OS=Danio rerio GN=zgc:66430 PE=2 SV=1	0.6575	0.54	0.59875	0.083085	13.8764
Q0P3Z4	tnni1c	Uncharacterized protein OS=Danio rerio GN=tnni1c PE=2 SV=1	0.6045	0.6075	0.606	0.00212132	0.350053
E7EYW2	epn2	Uncharacterized protein OS=Danio rerio GN=epn2 PE=4 SV=1	0.714	0.521	0.6175	0.136472	22.1007
F1QJD0	chchd3a	Uncharacterized protein OS=Danio rerio GN=chchd3 PE=4 SV=1	0.726	0.5105	0.61825	0.152382	24.6472
Q6P981	opn1sw1	Opn1sw1 protein OS=Danio rerio GN=opn1sw1 PE=2 SV=1	0.672	0.565	0.6185	0.0756604	12.2329
F1QXY5	naca	Nascent polypeptide-associated complex subunit alpha (Fragment) OS=Danio rerio GN=naca PE=4 SV=1	0.671	0.576	0.6235	0.0671751	10.7739
F1QPJ1	lamc3	Uncharacterized protein OS=Danio rerio GN=lamc3 PE=4 SV=1	0.712	0.542	0.627	0.120208	19.172
A5JNG8	nanog	Nanog OS=Danio rerio GN=nanog PE=2 SV=1	0.6575	0.609	0.63325	0.0342947	5.41566
Q6NY41	cyb5b	Cytochrome b5 type B OS=Danio rerio GN=cyb5b PE=2 SV=1	0.6635	0.6045	0.634	0.0417193	6.58033
F1QXF4	thoc2	Uncharacterized protein OS=Danio rerio GN=thoc2 PE=4 SV=1	0.679	0.5945	0.63675	0.0597505	9.38367
F1QW05	coq7	Uncharacterized protein OS=Danio rerio GN=coq7 PE=4 SV=1	0.6955	0.58	0.63775	0.0816708	12.8061
F1QWG8	ncor1	Uncharacterized protein OS=Danio rerio GN=ncor1 PE=4 SV=1	0.62	0.661	0.6405	0.0289914	4.52637
F1Q987	cwf19l2	CWF19-like protein 2 (Fragment) OS=Danio rerio GN=cwf19l2 PE=4 SV=1	0.734	0.5475	0.64075	0.131875	20.5814
E7FFE3	synj1	Uncharacterized protein OS=Danio rerio GN=synj1 PE=4 SV=1	0.7075	0.5865	0.647	0.0855599	13.2241
P35359	rho	Rhodopsin OS=Danio rerio GN=rho PE=2 SV=2	0.7265	0.569	0.64775	0.111369	17.1933
Q6IQV5	gch2	GTP cyclohydrolase 2 OS=Danio rerio GN=gch2 PE=2 SV=1	0.7245	0.5825	0.6535	0.100409	15.3648
F1QSU6	tmeff1b	Uncharacterized protein OS=Danio rerio GN=tmeff1b PE=4 SV=1	0.661	0.6465	0.65375	0.010253	1.56834
Q1LVV3	wasf2	Uncharacterized protein OS=Danio rerio GN=wasf2 PE=4 SV=1	0.742	0.566	0.654	0.124451	19.0292
Q6PBK3	rps28	40S ribosomal protein S28 OS=Danio rerio GN=rps28 PE=3 SV=1	0.639	0.675	0.657	0.0254558	3.87456
F1QVK9	si:dkeyp-20g2.3	Uncharacterized protein (Fragment) OS=Danio rerio GN=si:dkeyp-20g2.3 PE=4 SV=1	0.761	0.5605	0.66075	0.141775	21.4567
Q7ZVD4	sf3a2	Sf3a2 protein OS=Danio rerio GN=sf3a2 PE=2 SV=1	0.582	0.741	0.6615	0.11243	16.9962
F1Q7T7	col9a2	Uncharacterized protein OS=Danio rerio GN=col9a2 PE=4 SV=1	0.634	0.6955	0.66475	0.0434871	6.54187
F1Q782	dab2ipa	Uncharacterized protein (Fragment) OS=Danio rerio GN=dab2ipa PE=4 SV=1	0.731	0.601	0.666	0.0919239	13.8024
F1QEB7	wdr11	Uncharacterized protein OS=Danio rerio GN=wdr11 PE=4 SV=1	0.6855	0.655	0.67025	0.0215668	3.21772
F1QHZ4	pars2	Uncharacterized protein OS=Danio rerio GN=pars2 PE=3 SV=1	0.6755	0.6715	0.6735	0.00282843	0.419959
A3KNL5	atpif1	ATPase inhibitor A, mitochondrial OS=Danio rerio GN=atpif1 PE=3 SV=1	0.6455	0.713	0.67925	0.0477297	7.02682
Q6NUY9	mapre1b	Microtubule-associated protein, RP/EB family, member 1 OS=Danio rerio GN=mapre1b PE=2 SV=1	0.719	0.643	0.681	0.0537401	7.89135
F1Q883	pgd	6-phosphogluconate dehydrogenase, decarboxylating OS=Danio rerio GN=pgd PE=3 SV=1	0.73	0.64	0.685	0.0636396	9.29045
Q503G3	tdg.1	Tdg protein OS=Danio rerio GN=tdg PE=2 SV=1	0.703	0.672	0.6875	0.0219203	3.18841
Q7ZW75	tmed2	Transmembrane emp24 domain trafficking protein 2 OS=Danio rerio GN=tmed2 PE=2 SV=1	0.73	0.652	0.691	0.0551543	7.98181
Q7ZSY6	mt2	Metallothionein-2 OS=Danio rerio GN=mt2 PE=2 SV=1	0.773	0.621	0.697	0.10748	15.4204
A4QPA0	me3	Malic enzyme OS=Danio rerio GN=me3 PE=2 SV=1	0.735	0.6675	0.70125	0.0477297	6.80638
E7FG81	col12a1b	Uncharacterized protein OS=Danio rerio GN=col12a1b PE=4 SV=1	0.704	0.703	0.7035	0.000707107	0.100513
F1QYU0	lama4	Uncharacterized protein OS=Danio rerio GN=lama4 PE=4 SV=1	0.795	0.613	0.704	0.128693	18.2803
Q7SXN2	hnrpdl	Heterogeneous nuclear ribonucleoprotein D-like OS=Danio rerio GN=hnrpdl PE=2 SV=1	0.748	0.661	0.7045	0.0615183	8.73219
E7FFF7	srsf6a	Uncharacterized protein OS=Danio rerio GN=srsf6a PE=4 SV=1	0.716	0.6945	0.70525	0.0152028	2.15566
H0WE41	si:dkey-89b17.4	Uncharacterized protein (Fragment) OS=Danio rerio GN=si:dkey-89b17.4 PE=4 SV=1	0.7265	0.686	0.70625	0.0286378	4.05491
R4GEY6	nup43	Uncharacterized protein (Fragment) OS=Danio rerio GN=nup43 PE=4 SV=1	0.7645	0.652	0.70825	0.0795495	11.2318
F1QF82	eif4g3a	Uncharacterized protein (Fragment) OS=Danio rerio PE=4 SV=1	0.734	0.686	0.71	0.0339411	4.78044
Q7SXL7	wtap	Pre-mRNA-splicing regulator WTAP OS=Danio rerio GN=wtap PE=2 SV=1	0.834	0.59	0.712	0.172534	24.2323
F1RBJ7	zgc:66014	Uncharacterized protein OS=Danio rerio GN=zgc:66014 PE=4 SV=1	0.741	0.684	0.7125	0.0403051	5.65685
F1QJD1	apoa4b.3	Uncharacterized protein OS=Danio rerio GN=apoa4b.3 PE=3 SV=2	0.825	0.602	0.7135	0.157685	22.1002
E7F5B6	si:ch211-235e9.8	Uncharacterized protein OS=Danio rerio GN=LOC100002196 PE=4 SV=1	0.7055	0.7245	0.715	0.013435	1.87903
E7F306	LOC100331431	Uncharacterized protein OS=Danio rerio GN=LOC100331431 PE=4 SV=1	0.763	0.667	0.715	0.0678823	9.49402
A2CEA9	bri3bp	Uncharacterized protein OS=Danio rerio GN=bri3bp PE=4 SV=1	0.756	0.679	0.7175	0.0544472	7.58846
B0UXY9	faf1	Uncharacterized protein OS=Danio rerio GN=faf1 PE=4 SV=1	0.813	0.628	0.7205	0.130815	18.1561
E9QDY3	cyt1	Uncharacterized protein OS=Danio rerio GN=cyt1 PE=4 SV=1	0.787	0.6555	0.72125	0.0929845	12.8921
H0WE38	mb	Myoglobin OS=Danio rerio GN=mb PE=3 SV=1	0.821	0.625	0.723	0.138593	19.1691
F1QUT4	tfap2a	Uncharacterized protein OS=Danio rerio GN=tfap2a PE=4 SV=1	0.7225	0.7245	0.7235	0.00141421	0.195468
A2BGN5	slc1a3a	Uncharacterized protein OS=Danio rerio GN=slc1a3a PE=4 SV=1	0.7155	0.733	0.72425	0.0123744	1.70858
Q8JGR6	ncbp2	Nuclear cap-binding protein subunit 2 OS=Danio rerio GN=ncbp2 PE=2 SV=2	0.792	0.657	0.7245	0.0954594	13.1759
F1QTX4	ubxn1	UBX domain-containing protein 1 OS=Danio rerio GN=ubxn1 PE=4 SV=1	0.763	0.688	0.7255	0.053033	7.30986
E7F3U4	kank4	Uncharacterized protein OS=Danio rerio GN=kank4 PE=4 SV=1	0.77	0.6815	0.72575	0.062579	8.62266
Q66I37	nucks1a	Nuclear casein kinase and cyclin-dependent kinase substrate 1 OS=Danio rerio GN=nucks1a PE=2 SV=1	0.6825	0.773	0.72775	0.0639932	8.79329
F1RAG3	nid1a	Uncharacterized protein (Fragment) OS=Danio rerio GN=nid1a PE=4 SV=1	0.761	0.695	0.728	0.046669	6.41058
F1QCZ2	sema4e	Semaphorin-4E OS=Danio rerio GN=sema4e PE=4 SV=1	0.7805	0.6755	0.728	0.0742462	10.1987
F1R8X0	wipf2a	Uncharacterized protein OS=Danio rerio PE=4 SV=1	0.695	0.762	0.7285	0.0473762	6.50325
E7F8S4	tkta	Uncharacterized protein OS=Danio rerio GN=si:ch211-243c14.1 PE=4 SV=1	0.803	0.655	0.729	0.104652	14.3555
F1Q688	sdpra	Uncharacterized protein OS=Danio rerio GN=sdpra PE=4 SV=1	0.8205	0.638	0.72925	0.129047	17.6959
Q1MT90	pex5	Novel protein (Zgc:56318) OS=Danio rerio GN=pex5 PE=4 SV=1	0.78	0.6795	0.72975	0.0710642	9.73816
Q7ZUC1	vamp8	Uncharacterized protein OS=Danio rerio GN=vamp8 PE=2 SV=1	0.781	0.685	0.733	0.0678823	9.26088
Q5RGT6	angel2	Protein angel homolog 2 OS=Danio rerio GN=angel2 PE=2 SV=1	0.8015	0.6655	0.7335	0.0961665	13.1106
E7F1T4	smarcd3a	Uncharacterized protein OS=Danio rerio GN=smarcd3a PE=4 SV=1	0.797	0.672	0.7345	0.0883883	12.0338
F1QIS3	dysf	Uncharacterized protein OS=Danio rerio GN=dysf PE=4 SV=2	0.7265	0.743	0.73475	0.0116673	1.58792
Q4V8W8	snip1	Smad nuclear interacting protein OS=Danio rerio GN=snip1 PE=2 SV=1	0.777	0.694	0.7355	0.0586899	7.97959
F1Q7M5	cul1b	Uncharacterized protein OS=Danio rerio GN=cul1b PE=3 SV=1	0.77	0.707	0.7385	0.0445477	6.03219
F1QBH5	clasp2	CLIP-associating protein 2 OS=Danio rerio GN=clasp2 PE=4 SV=1	0.749	0.731	0.74	0.0127279	1.71999
A5WVN5	uri1	Uncharacterized protein OS=Danio rerio GN=uri1 PE=4 SV=1	0.8005	0.68	0.74025	0.0852064	11.5105
K7DYI6	prlhr2b	Uncharacterized protein OS=Danio rerio GN=prlhr2b PE=4 SV=1	0.836	0.645	0.7405	0.135057	18.2387
F1Q9D6	rb1	Uncharacterized protein OS=Danio rerio GN=rb1 PE=4 SV=1	0.806	0.678	0.742	0.0905097	12.1981
B0S7S1	mcm6l	Uncharacterized protein OS=Danio rerio GN=mcm6l PE=3 SV=1	0.761	0.7235	0.74225	0.0265165	3.57245
F1QJ31	iws1	Uncharacterized protein (Fragment) OS=Danio rerio GN=LOC100329390 PE=4 SV=1	0.759	0.726	0.7425	0.0233345	3.1427
F1Q5X0	snap29	Uncharacterized protein OS=Danio rerio GN=snap29 PE=4 SV=1	0.81	0.675	0.7425	0.0954594	12.8565
F1R858	tfa	Uncharacterized protein OS=Danio rerio GN=tfa PE=4 SV=1	0.777	0.71	0.7435	0.0473762	6.37204
Q642Z0	atp2a1	Sarcoendoplasmic reticulum calcium ATPase OS=Danio rerio GN=atp2a1 PE=2 SV=1	0.753	0.737	0.745	0.0113137	1.51862
F1R6P0	mrps5	Uncharacterized protein OS=Danio rerio GN=mrps5 PE=3 SV=1	0.7485	0.742	0.74525	0.00459619	0.616732
F8W470	sagb	Uncharacterized protein OS=Danio rerio GN=sagb PE=4 SV=1	0.831	0.6615	0.74625	0.119855	16.0609
E7FG92	tmtc3	Uncharacterized protein OS=Danio rerio GN=tmtc3 PE=4 SV=1	0.799	0.6955	0.74725	0.0731856	9.79398
Q6PBU4	eif4e2rs1	Eukaryotic translation initiation factor 4E class II 2B OS=Danio rerio GN=eif4e2rs1 PE=2 SV=1	0.6775	0.817	0.74725	0.0986414	13.2006
F1QAA4	eif4ba	Uncharacterized protein OS=Danio rerio GN=eif4ba PE=4 SV=1	0.6975	0.7995	0.7485	0.0721249	9.63592
A1L1U3	g3bp2	Uncharacterized protein OS=Danio rerio GN=g3bp2 PE=2 SV=1	0.7595	0.7385	0.749	0.0148492	1.98254
B8A5K2	itga6b	Uncharacterized protein OS=Danio rerio GN=itga6b PE=3 SV=1	0.81	0.6905	0.75025	0.0844993	11.2628
Q1LXS0	ftr56	Uncharacterized protein OS=Danio rerio GN=ftr56 PE=4 SV=1	0.78	0.721	0.7505	0.0417193	5.55887
E7FAN0	LOC100001297	Uncharacterized protein OS=Danio rerio GN=LOC100001297 PE=4 SV=1	0.904	0.597	0.7505	0.217082	28.925
E7F828	myha	Uncharacterized protein OS=Danio rerio GN=myha PE=4 SV=1	0.8065	0.7	0.75325	0.0753069	9.99759
F1RBU0	aifm1	Uncharacterized protein OS=Danio rerio GN=aifm1 PE=4 SV=1	0.842	0.667	0.7545	0.123744	16.4008
F1QNW6	brd9	Bromodomain-containing protein 9 OS=Danio rerio GN=brd9 PE=4 SV=1	0.749	0.763	0.756	0.00989949	1.30946
A2BFT4	ftr82	Uncharacterized protein OS=Danio rerio GN=ftr82 PE=4 SV=1	0.8285	0.6925	0.7605	0.0961665	12.6452
F1Q5S2	proza	Uncharacterized protein OS=Danio rerio GN=proza PE=3 SV=1	0.8025	0.721	0.76175	0.0576292	7.56537
H9GXB0		Uncharacterized protein OS=Danio rerio PE=4 SV=1	0.773	0.7515	0.76225	0.0152028	1.99446
E7F3A6	tcerg1	Uncharacterized protein OS=Danio rerio GN=LOC797473 PE=4 SV=1	0.7645	0.7635	0.764	0.000707107	0.0925532
Q7ZVN5	srp54	Signal recognition particle 54 OS=Danio rerio GN=srp54 PE=2 SV=1	0.8185	0.7115	0.765	0.0756604	9.89025
A1L260	murc	Muscle-related coiled-coil protein OS=Danio rerio GN=murc PE=1 SV=1	0.748	0.7835	0.76575	0.0251023	3.27813
E7F3T1	slc4a1ap	Uncharacterized protein OS=Danio rerio GN=slc4a1ap PE=4 SV=1	0.794	0.738	0.766	0.039598	5.16945
P13104	tpm1	Tropomyosin 1 (Alpha) OS=Danio rerio GN=tpm1 PE=2 SV=1	0.7665	0.7665	0.7665	0	0
F1Q4X4	si:ch1073-300g4.1	Uncharacterized protein OS=Danio rerio GN=si:ch1073-300g4.1 PE=4 SV=1	0.8285	0.708	0.76825	0.0852064	11.091
F1R5C2	acot9.1	Uncharacterized protein OS=Danio rerio GN=acot9.1 PE=4 SV=1	0.889	0.65	0.7695	0.168999	21.9621
G1K2X4	rtf1	Uncharacterized protein (Fragment) OS=Danio rerio GN=rtf1 PE=4 SV=1	0.8245	0.716	0.77025	0.0767211	9.96054
H9GXX5	LOC100329719	Uncharacterized protein OS=Danio rerio GN=LOC100329719 PE=4 SV=1	0.814	0.727	0.7705	0.0615183	7.9842
Q1LYN0	ndufb11	Uncharacterized protein OS=Danio rerio GN=ndufb11 PE=4 SV=1	0.775	NA	0.775
F1R3A4	sec24d	Uncharacterized protein OS=Danio rerio GN=sec24d PE=4 SV=1	0.823	0.7275	0.77525	0.0675287	8.71057
F1R253	clasp1a	Uncharacterized protein OS=Danio rerio GN=clasp1a PE=4 SV=1	0.771	0.782	0.7765	0.00777817	1.0017
Q6NUT4	pabpn1	Pabpn1 protein OS=Danio rerio GN=pabpn1 PE=2 SV=1	0.84	0.713	0.7765	0.0898026	11.565
F1QR67	evplb	Uncharacterized protein (Fragment) OS=Danio rerio GN=evplb PE=4 SV=1	0.775	0.781	0.778	0.00424264	0.545327
F1QXF8	ssr4	Uncharacterized protein OS=Danio rerio GN=ssr4 PE=4 SV=1	0.7895	0.769	0.77925	0.0144957	1.86021
Q6TGZ7	hn1b	HN1 protein OS=Danio rerio GN=hn1b PE=2 SV=1	0.8825	0.679	0.78075	0.143896	18.4305
Q6PC41	sap18	Sap18 protein OS=Danio rerio GN=sap18 PE=2 SV=1	0.841	0.721	0.781	0.0848528	10.8646
E7F8T6	nampta	Uncharacterized protein OS=Danio rerio GN=nampta PE=4 SV=1	0.838	0.7245	0.78125	0.0802566	10.2728
A5WVI9	dnaja2l	Uncharacterized protein OS=Danio rerio GN=dnaja2l PE=3 SV=1	0.868	0.6945	0.78125	0.122683	15.7034
F1QJ60	znf687b	Uncharacterized protein OS=Danio rerio GN=znf687b PE=4 SV=1	0.7255	0.8385	0.782	0.0799031	10.2178
F1QAM8	vim	Uncharacterized protein OS=Danio rerio GN=vim PE=3 SV=1	0.7875	0.777	0.78225	0.00742462	0.949137
H9GYK6		Uncharacterized protein OS=Danio rerio PE=4 SV=1	0.943	0.623	0.783	0.226274	28.8984
E7FAZ2	git1	Uncharacterized protein OS=Danio rerio GN=git1 PE=4 SV=1	0.784	0.782	0.783	0.00141421	0.180615
F8W412	serpinb1l4	Uncharacterized protein OS=Danio rerio GN=si:ch73-303g23.4 PE=3 SV=1	0.892	0.674	0.783	0.154149	19.687
Q7ZV39	zgc:56235	Uncharacterized protein OS=Danio rerio GN=zgc:56235 PE=2 SV=1	0.777	0.791	0.784	0.00989949	1.26269
F1QBU3	lsr	Uncharacterized protein OS=Danio rerio GN=lsr PE=4 SV=1	0.893	0.6755	0.78425	0.153796	19.6105
Q6NV39	elmo1	Engulfment and cell motility 1 (Ced-12 homolog, C. elegans) OS=Danio rerio GN=elmo1 PE=2 SV=1	0.7925	0.778	0.78525	0.010253	1.3057
Q7SXW2	zgpat	Zinc finger CCCH-type with G patch domain-containing protein OS=Danio rerio GN=zgpat PE=2 SV=1	0.846	0.7265	0.78625	0.0844993	10.7471
H9GXX9	golim4a	Uncharacterized protein OS=Danio rerio GN=golim4a PE=4 SV=1	0.876	0.698	0.787	0.125865	15.993
Q5U369	anxa3b	Annexin OS=Danio rerio GN=anxa3b PE=2 SV=1	0.936	0.639	0.7875	0.210011	26.668
Q7ZUY3	h2afx	Histone H2AX OS=Danio rerio GN=h2afx PE=2 SV=3	0.883	0.6935	0.78825	0.133997	16.9993
E7F8P9	tbc1d10b	Uncharacterized protein OS=Danio rerio PE=4 SV=1	0.8305	0.748	0.78925	0.0583363	7.39136
E7F0P4	zfhx3	Uncharacterized protein OS=Danio rerio GN=zfhx3 PE=4 SV=1	0.947	0.632	0.7895	0.222739	28.2126
D6MUD3	col11a1b	Collagen type XI alpha-1b OS=Danio rerio GN=col11a1b PE=2 SV=1	0.8	0.78	0.79	0.0141421	1.79014
F1QAJ7	slc25a3b	Uncharacterized protein OS=Danio rerio GN=slc25a3b PE=3 SV=1	0.7905	NA	0.7905
Q6P0E5	ddrgk1	DDRGK domain-containing protein 1 OS=Danio rerio GN=ddrgk1 PE=2 SV=1	0.841	0.741	0.791	0.0707107	8.9394
E7F349	bms1	Uncharacterized protein OS=Danio rerio GN=bms1l PE=4 SV=2	0.8285	0.7535	0.791	0.053033	6.70455
F1QWE9	si:ch73-272o12.2	Uncharacterized protein (Fragment) OS=Danio rerio GN=si:ch73-272o12.2 PE=4 SV=1	0.761	0.822	0.7915	0.0431335	5.44959
F1QGH0	ptpn13	Uncharacterized protein OS=Danio rerio GN=ptpn13 PE=4 SV=1	0.8255	0.759	0.79225	0.0470226	5.93532
E7F9A9		Uncharacterized protein OS=Danio rerio PE=4 SV=1	0.8305	0.7545	0.7925	0.0537401	6.78109
F1R4Z2	arr3a	Uncharacterized protein OS=Danio rerio GN=arr3a PE=4 SV=1	0.831	0.7545	0.79275	0.0540937	6.82355
F1QIA5	mtdha	Uncharacterized protein OS=Danio rerio GN=mtdha PE=4 SV=1	0.809	0.778	0.7935	0.0219203	2.76248
F1QIJ2	naa35	N-alpha-acetyltransferase 35, NatC auxiliary subunit OS=Danio rerio GN=naa35 PE=4 SV=1	0.8765	0.711	0.79375	0.117026	14.7435
F8W339	clip2	Uncharacterized protein OS=Danio rerio GN=clip2 PE=4 SV=1	0.9035	0.687	0.79525	0.153089	19.2504
F8W5I5	ap1g1	Uncharacterized protein (Fragment) OS=Danio rerio GN=ap1g1 PE=4 SV=1	0.981	0.61	0.7955	0.262337	32.9776
F1R999		Uncharacterized protein (Fragment) OS=Danio rerio PE=4 SV=1	0.812	0.783	0.7975	0.0205061	2.5713
E7F429	si:dkeyp-121d4.3	Uncharacterized protein OS=Danio rerio GN=LOC100004621 PE=4 SV=1	0.9025	0.6935	0.798	0.147785	18.5195
F1QGV9	si:ch211-260p9.3	Phosphoinositide phospholipase C (Fragment) OS=Danio rerio GN=si:ch211-260p9.3 PE=4 SV=1	0.8335	0.764	0.79875	0.0491439	6.1526
Q8AXZ4	cntn1a	Contactin-1a OS=Danio rerio GN=cntn1a PE=2 SV=1	0.8725	0.725	0.79875	0.104298	13.0577
F1QI99	srp68	Signal recognition particle subunit SRP68 OS=Danio rerio GN=srp68 PE=3 SV=1	0.8615	0.739	0.80025	0.0866206	10.8242
F1Q9Z4	preb	Uncharacterized protein OS=Danio rerio GN=preb PE=4 SV=1	0.902	0.6985	0.80025	0.143896	17.9814
F1QDK8	nrcama	Uncharacterized protein OS=Danio rerio GN=nrcama PE=4 SV=1	0.768	0.833	0.8005	0.0459619	5.74165
F1REE8	trip11	Uncharacterized protein OS=Danio rerio GN=trip11 PE=4 SV=1	0.855	0.748	0.8015	0.0756604	9.43985
B0S7J5	gigfy2	Uncharacterized protein OS=Danio rerio GN=gigfy2 PE=4 SV=1	0.807	0.799	0.803	0.00565685	0.704465
E7FFL3	ctdp1	Uncharacterized protein OS=Danio rerio GN=ctdp1 PE=4 SV=1	0.842	0.766	0.804	0.0537401	6.68409
F1QV68	whsc1l1	Uncharacterized protein OS=Danio rerio GN=whsc1l1 PE=4 SV=1	0.815	0.7945	0.80475	0.0144957	1.80127
Q6IMW7	pvalb4	Parvalbumin 4 OS=Danio rerio GN=pvalb4 PE=2 SV=1	0.9	0.7105	0.80525	0.133997	16.6404
Q1JPX3	farsa	Phenylalanine--tRNA ligase alpha subunit OS=Danio rerio GN=farsa PE=2 SV=2	0.9695	0.643	0.80625	0.23087	28.6351
I3ISV7	sept12	Uncharacterized protein OS=Danio rerio GN=WITHDRAWN:wu:fe23c11 PE=3 SV=1	0.85	0.764	0.807	0.0608112	7.53546
F1Q6F9	sltm	Uncharacterized protein OS=Danio rerio GN=sltm PE=4 SV=1	0.817	0.8	0.8085	0.0120208	1.4868
U3JAU9	si:dkey-66i24.7	Uncharacterized protein OS=Danio rerio GN=si:dkey-66i24.7 PE=4 SV=1	0.8885	0.7295	0.809	0.11243	13.8974
Q502P6	ndufs5	NADH dehydrogenase (Ubiquinone) Fe-S protein 5 OS=Danio rerio GN=ndufs5 PE=2 SV=1	0.8305	0.7895	0.81	0.0289914	3.57918
Q504E7	szrd1	SUZ domain-containing protein 1 OS=Danio rerio GN=szrd1 PE=1 SV=1	0.898	0.722	0.81	0.124451	15.3643
E7F1Z8	slc44a2	Choline transporter-like protein 2 OS=Danio rerio GN=slc44a2 PE=4 SV=1	0.909	0.712	0.8105	0.1393	17.1869
E7EYV6	nfxl1	Uncharacterized protein OS=Danio rerio GN=nfxl1 PE=4 SV=1	0.8075	0.8145	0.811	0.00494975	0.610326
Q7ZTT4	clic4	Chloride intracellular channel 4 OS=Danio rerio GN=clic4 PE=2 SV=1	0.7865	0.8365	0.8115	0.0353553	4.35679
Q5RGR6	waslb	Uncharacterized protein OS=Danio rerio GN=waslb PE=4 SV=1	0.823	0.801	0.812	0.0155563	1.91581
F1QEZ8	ncanb	Uncharacterized protein (Fragment) OS=Danio rerio GN=ncanb PE=4 SV=1	0.9075	0.718	0.81275	0.133997	16.4868
Q6P5M3	rps9	Ribosomal protein S9 OS=Danio rerio GN=rps9 PE=2 SV=1	0.8315	0.794	0.81275	0.0265165	3.26257
F1QKH3	zgc:171967	Uncharacterized protein OS=Danio rerio GN=zgc:171967 PE=4 SV=1	0.839	0.787	0.813	0.0367696	4.5227
F1Q8K1	hspa12a	Uncharacterized protein (Fragment) OS=Danio rerio GN=hspa12a PE=4 SV=1	0.929	0.697	0.813	0.164049	20.1782
F1QEL0	tmem214	Uncharacterized protein OS=Danio rerio GN=tmem214 PE=4 SV=2	0.816	NA	0.816
F1R0F7	erbb4b	Uncharacterized protein (Fragment) OS=Danio rerio GN=erbb4b PE=4 SV=1	0.857	0.778	0.8175	0.0558614	6.8332
G1K2G6	gpatch1	Uncharacterized protein (Fragment) OS=Danio rerio GN=gpatch1 PE=4 SV=1	0.841	0.795	0.818	0.0325269	3.9764
E7FE19	cnp	Uncharacterized protein OS=Danio rerio GN=cnp PE=4 SV=1	1.025	0.611	0.818	0.292742	35.7876
Q1LW94	mpp6b	Uncharacterized protein OS=Danio rerio GN=mpp6b PE=4 SV=1	0.881	0.7555	0.81825	0.0887419	10.8453
E7F4G7	LOC568926	Uncharacterized protein OS=Danio rerio PE=4 SV=1	0.8405	0.797	0.81875	0.0307591	3.75684
E7FDU0	bckdhb	Uncharacterized protein OS=Danio rerio GN=bckdhb PE=4 SV=1	0.824	0.816	0.82	0.00565685	0.68986
E7FGZ5	paip2b	Uncharacterized protein OS=Danio rerio GN=paip2b PE=4 SV=1	0.8615	0.7785	0.82	0.0586899	7.1573
Q6PGV1	atp6v0d1	V-type proton ATPase subunit d 1 OS=Danio rerio GN=atp6v0d1 PE=1 SV=1	0.902	0.74	0.821	0.114551	13.9527
F1QCN0	zgc:112056	Uncharacterized protein OS=Danio rerio GN=zgc:112056 PE=4 SV=1	0.8335	0.8095	0.8215	0.0169706	2.0658
Q6IQ97	rbm4.1	RNA-binding protein 4.1 OS=Danio rerio GN=rbm4.1 PE=1 SV=1	0.842	0.801	0.8215	0.0289914	3.52908
A7MCL7	cst14a.2	MGC174082 protein OS=Danio rerio GN=MGC174082 PE=2 SV=1	0.918	0.725	0.8215	0.136472	16.6125
A2BFY7	purba	Si:dkey-202n14.1 OS=Danio rerio GN=purba PE=2 SV=1	0.918	0.7275	0.82275	0.134704	16.3724
F6NIQ9	gatad2b	Uncharacterized protein (Fragment) OS=Danio rerio GN=gatad2b PE=4 SV=1	0.8725	0.773	0.82275	0.0703571	8.55146
F1R7A2	fam129bb	Uncharacterized protein OS=Danio rerio GN=fam129bb PE=4 SV=1	0.9165	0.729	0.82275	0.132583	16.1146
E7FA81	esco1	Uncharacterized protein OS=Danio rerio GN=esco1 PE=4 SV=1	0.905	0.741	0.823	0.115966	14.0906
E7F0R9	sin3ab	Uncharacterized protein OS=Danio rerio GN=sin3ab PE=4 SV=1	0.838	0.809	0.8235	0.0205061	2.49011
Q6PCR7	eif3a	Eukaryotic translation initiation factor 3 subunit A OS=Danio rerio GN=eif3a PE=2 SV=1	0.845	0.802	0.8235	0.0304056	3.69224
Q5XJC2	nudt3b	Uncharacterized protein OS=Danio rerio GN=nudt3b PE=2 SV=1	0.905	0.742	0.8235	0.115258	13.9962
F1Q765	nefmb	Uncharacterized protein OS=Danio rerio GN=nefmb PE=3 SV=1	0.9035	0.745	0.82425	0.112076	13.5974
Q4ZJI3	mipb	Aquaporin-0b OS=Danio rerio GN=mipb PE=2 SV=1	0.843	0.806	0.8245	0.026163	3.17319
F1Q7N2	capn5a	Uncharacterized protein OS=Danio rerio GN=capn5a PE=4 SV=1	0.886	0.763	0.8245	0.0869741	10.5487
Q7ZUZ0	cops8	COP9 signalosome complex subunit 8 OS=Danio rerio GN=cops8 PE=2 SV=1	0.8675	0.7825	0.825	0.0601041	7.28534
Q7ZW29	kat7b	MYST histone acetyltransferase 2 OS=Danio rerio GN=kat7 PE=2 SV=1	0.8745	0.7765	0.8255	0.0692965	8.39448
Q7ZVA3	sh3gl1b	SH3-domain GRB2-like 1b OS=Danio rerio GN=sh3gl1b PE=2 SV=1	0.788	0.864	0.826	0.0537401	6.50607
Q7T3C9	srp19	Signal recognition particle 19 OS=Danio rerio GN=srp19 PE=2 SV=1	0.8135	0.843	0.82825	0.0208597	2.51852
F1QCK7	si:ch1073-55a19.2	Uncharacterized protein (Fragment) OS=Danio rerio GN=si:ch1073-55a19.2 PE=4 SV=1	0.7985	0.86	0.82925	0.0434871	5.24414
Q6P131	txn2	Uncharacterized protein OS=Danio rerio GN=txn2 PE=2 SV=1	0.847	0.8125	0.82975	0.0243952	2.94006
F1QS18	LOC100002384	Uncharacterized protein (Fragment) OS=Danio rerio GN=LOC100002384 PE=4 SV=1	0.883	0.777	0.83	0.0749533	9.03052
H9GXL1	LOC557248	Uncharacterized protein OS=Danio rerio GN=LOC557248 PE=3 SV=1	0.874	0.7865	0.83025	0.0618718	7.45219
B0S6M2	ipo11	Uncharacterized protein OS=Danio rerio GN=zgc:91897 PE=4 SV=2	0.919	0.742	0.8305	0.125158	15.0702
H9GYZ0	LOC100536006	Uncharacterized protein OS=Danio rerio GN=LOC100536006 PE=4 SV=1	0.787	0.875	0.831	0.0622254	7.48801
F1QAF7	parp2	Uncharacterized protein OS=Danio rerio GN=parp2 PE=4 SV=1	0.836	0.8265	0.83125	0.00671751	0.808122
Q1LUD3	rcvrn3	Uncharacterized protein OS=Danio rerio GN=zgc:73075 PE=4 SV=1	0.874	0.7885	0.83125	0.0604576	7.2731
E7EZK3	si:ch211-203d1.3	Uncharacterized protein OS=Danio rerio GN=CR847496.2 PE=4 SV=1	0.9275	0.735	0.83125	0.136118	16.3751
F1Q4M7	ppl	Uncharacterized protein OS=Danio rerio GN=ppl PE=4 SV=1	0.828	0.836	0.832	0.00565685	0.67991
Q6P0V0	hnrnph1	Heterogeneous nuclear ribonucleoprotein H1 OS=Danio rerio GN=hnrnph1 PE=2 SV=1	0.969	0.695	0.832	0.193747	23.2869
F1R1W8	aatf	Uncharacterized protein OS=Danio rerio GN=aatf PE=4 SV=2	0.849	0.8155	0.83225	0.0236881	2.84627
F1QZM5	itm1	Uncharacterized protein OS=Danio rerio GN=itm1 PE=4 SV=1	0.801	0.865	0.833	0.0452548	5.43275
F1R9J9	ppp1r9bb	Uncharacterized protein OS=Danio rerio GN=ppp1r9bb PE=4 SV=1	0.8365	0.83	0.83325	0.00459619	0.551598
E7F8A0	dnajc6	Uncharacterized protein OS=Danio rerio GN=dnajc6 PE=4 SV=1	0.8325	0.835	0.83375	0.00176777	0.212026
Q6NWK7	tuba1a	Tuba1 protein OS=Danio rerio GN=tuba1a PE=2 SV=1	0.834	NA	0.834
F1R2X6	psme4b	Proteasome activator complex subunit 4B OS=Danio rerio GN=psme4b PE=3 SV=2	0.935	0.733	0.834	0.142836	17.1266
F1Q931	larp1b	Uncharacterized protein OS=Danio rerio GN=larp1b PE=4 SV=1	0.841	0.828	0.8345	0.00919239	1.10154
Q6DGU5	slc25a46	Solute carrier family 25 member 46 OS=Danio rerio GN=slc25a46 PE=2 SV=1	0.7985	0.872	0.83525	0.0519723	6.22237
Q6DHJ0	srsf5b	Splicing factor, arginine/serine-rich 5b OS=Danio rerio GN=srsf5b PE=2 SV=1	0.858	0.813	0.8355	0.0318198	3.80847
Q1LX26	si:dkey-238c7.16	Uncharacterized protein OS=Danio rerio GN=si:dkey-238c7.16 PE=4 SV=1	0.874	0.799	0.8365	0.053033	6.33987
I3ISJ2	uqcrh	Cytochrome b-c1 complex subunit 6 OS=Danio rerio GN=uqcrh PE=3 SV=1	0.837	0.837	0.837	0	0
F1RBG8	cst14b.1	Uncharacterized protein OS=Danio rerio GN=zgc:153129 PE=4 SV=1	0.907	0.7675	0.83725	0.0986414	11.7816
B8JLK7	zc3h15	Zinc finger CCCH domain-containing protein 15 OS=Danio rerio GN=zc3h15 PE=4 SV=1	0.868	0.808	0.838	0.0424264	5.06282
F1QVW3	safb	Uncharacterized protein OS=Danio rerio GN=safb PE=4 SV=1	0.854	0.823	0.8385	0.0219203	2.61423
F1QTN8	asph	Uncharacterized protein (Fragment) OS=Danio rerio PE=4 SV=1	0.8645	0.8125	0.8385	0.0367696	4.38516
F1R956	rbm28	Uncharacterized protein OS=Danio rerio GN=rbm28 PE=4 SV=1	0.8945	0.784	0.83925	0.0781353	9.31013
Q7ZW93	zgc:56676	Uncharacterized protein OS=Danio rerio GN=zgc:56676 PE=2 SV=1	0.833	0.848	0.8405	0.0106066	1.26194
F6P2R4	gcat	Uncharacterized protein OS=Danio rerio GN=gcat PE=3 SV=1	0.895	0.786	0.8405	0.0770746	9.17009
E9QCS9	naca	Nascent polypeptide-associated complex subunit alpha OS=Danio rerio GN=naca PE=4 SV=1	0.835	0.847	0.841	0.00848528	1.00895
A2BEG2	trmt2a	Uncharacterized protein OS=Danio rerio GN=trmt2a PE=4 SV=1	0.9345	0.7475	0.841	0.132229	15.7228
B1H1H9	pus7	Pus7 protein OS=Danio rerio GN=pus7 PE=2 SV=1	0.845	0.839	0.842	0.00424264	0.503877
E7FCF7	zfhx4	Uncharacterized protein OS=Danio rerio GN=zfhx4 PE=3 SV=1	0.846	0.8385	0.84225	0.0053033	0.629659
F1QRW7	baz2a	Uncharacterized protein (Fragment) OS=Danio rerio GN=baz2a PE=4 SV=1	0.7885	0.8965	0.8425	0.0763675	9.0644
Q7ZUW2	hyou1	Hypoxia up-regulated protein 1 OS=Danio rerio GN=hyou1 PE=2 SV=1	1.018	0.6705	0.84425	0.24572	29.1051
E7FFW0	ap3b2	Uncharacterized protein OS=Danio rerio GN=ap3b2 PE=4 SV=1	0.978	0.7135	0.84575	0.18703	22.1141
B0S8G3	col18a1	Uncharacterized protein OS=Danio rerio GN=col18a1 PE=4 SV=1	0.8245	0.869	0.84675	0.0314663	3.71612
B8JLW8	gmps	Uncharacterized protein OS=Danio rerio GN=gmps PE=4 SV=1	0.932	0.762	0.847	0.120208	14.1922
Q7ZUI0	rpl5a	Ribosomal protein L5a OS=Danio rerio GN=rpl5a PE=2 SV=1	0.9685	0.7265	0.8475	0.17112	20.1911
F1R5C9	soga1	Uncharacterized protein OS=Danio rerio GN=soga1 PE=4 SV=2	0.857	0.839	0.848	0.0127279	1.50093
F8W5C6	snx6	Uncharacterized protein OS=Danio rerio GN=snx6 PE=4 SV=1	0.8895	0.8065	0.848	0.0586899	6.92097
E7FCT7	proser1	Uncharacterized protein OS=Danio rerio GN=LOC556416 PE=4 SV=1	0.8645	0.833	0.84875	0.0222739	2.62431
Q45NF8	pcp4a	Pcp4a OS=Danio rerio GN=pcp4a PE=2 SV=1	0.889	0.809	0.849	0.0565685	6.66296
Q6NYG9	irf2bpl	Uncharacterized protein OS=Danio rerio GN=irf2bpl PE=2 SV=2	0.917	0.781	0.849	0.0961665	11.327
Q3B7E7	snx3	Sorting nexin 3 OS=Danio rerio GN=snx3 PE=2 SV=1	0.861	0.839	0.85	0.0155563	1.83016
Q6DHS3	rpl15	Ribosomal protein L15 OS=Danio rerio GN=rpl15 PE=2 SV=1	0.9215	0.78	0.85075	0.100056	11.7609
F1QUZ4	si:dkeyp-27g9.3	Uncharacterized protein OS=Danio rerio GN=si:dkeyp-27g9.3 PE=4 SV=1	0.833	0.869	0.851	0.0254558	2.99129
Q6DGV5	rab10	Uncharacterized protein OS=Danio rerio GN=rab10 PE=2 SV=1	0.9005	0.802	0.85125	0.06965	8.18209
F1QDR0	ubap2a	Uncharacterized protein OS=Danio rerio GN=ubap2 PE=4 SV=1	0.829	0.874	0.8515	0.0318198	3.73691
Q6DC18	phpt1	Phosphohistidine phosphatase 1 OS=Danio rerio GN=phpt1 PE=2 SV=1	0.882	0.821	0.8515	0.0431335	5.06559
F1R2K6	cog8	Uncharacterized protein OS=Danio rerio GN=cog8 PE=4 SV=1	0.854	0.85	0.852	0.00282843	0.331975
F1QEW2	si:dkey-183i3.5	Uncharacterized protein (Fragment) OS=Danio rerio GN=wu:fb15e04 PE=3 SV=1	0.989	0.717	0.853	0.192333	22.5478
F1QNI9	casq1a	Calsequestrin OS=Danio rerio GN=casq1a PE=3 SV=1	0.902	0.8045	0.85325	0.0689429	8.08004
E7EYV0	akt2	Uncharacterized protein OS=Danio rerio GN=akt2 PE=4 SV=1	0.9105	0.796	0.85325	0.0809637	9.48886
Q9DDE3	ache	Acetylcholinesterase OS=Danio rerio GN=ache PE=3 SV=1	0.756	0.951	0.8535	0.137886	16.1553
Q1RLV3	LOC567075	LOC567075 protein (Fragment) OS=Danio rerio GN=LOC567075 PE=2 SV=1	0.871	0.8365	0.85375	0.0243952	2.85742
Q7T3G4	pgam2	Phosphoglycerate mutase 2 (Muscle) OS=Danio rerio GN=pgam2 PE=2 SV=1	0.9345	0.774	0.85425	0.113491	13.2854
E7EZK1	spag9a	Uncharacterized protein OS=Danio rerio GN=spag9a PE=4 SV=1	0.902	0.8085	0.85525	0.0661145	7.73043
F1R9K1	hirip3	Uncharacterized protein OS=Danio rerio GN=hirip3 PE=4 SV=1	0.888	0.8245	0.85625	0.0449013	5.24395
Q1L8P1	fkbp9	Uncharacterized protein OS=Danio rerio GN=fkbp9 PE=4 SV=1	0.865	0.8505	0.85775	0.010253	1.19534
F1R4W7	zmynd11	Uncharacterized protein OS=Danio rerio GN=zmynd11 PE=4 SV=1	0.8275	0.8895	0.8585	0.0438406	5.10665
F1Q8Y3	map7d3	Uncharacterized protein OS=Danio rerio GN=map7d3 PE=4 SV=1	0.8835	0.835	0.85925	0.0342947	3.99123
E7F0E8	xpo1a	Uncharacterized protein OS=Danio rerio GN=xpo1a PE=4 SV=1	0.8595	NA	0.8595
F8W4E3	hnrnpaba	Uncharacterized protein (Fragment) OS=Danio rerio GN=hnrnpaba PE=4 SV=1	0.809	0.91	0.8595	0.0714178	8.30922
Q6P0T0	ndufs8a	NADH dehydrogenase (Ubiquinone) Fe-S protein 8, (NADH-coenzyme Q reductase) OS=Danio rerio GN=ndufs8a PE=2 SV=1	0.8505	0.869	0.85975	0.0130815	1.52154
F1QLT4	smg1	Uncharacterized protein OS=Danio rerio GN=smg1 PE=4 SV=1	0.9465	0.774	0.86025	0.121976	14.1791
Q6IQU2	cryba2a	Beta A2-crystallin OS=Danio rerio GN=cryba2a PE=2 SV=1	0.8465	0.8745	0.8605	0.019799	2.30087
A4FUN5	isy1	Rab43 protein OS=Danio rerio GN=rab43 PE=2 SV=1	0.835	0.8865	0.86075	0.036416	4.23073
Q6IMW6	rps13	Ribosomal protein S13 OS=Danio rerio GN=rps13 PE=2 SV=1	0.919	0.803	0.861	0.0820244	9.52664
F1R7N8	ttna	Uncharacterized protein OS=Danio rerio GN=ttna PE=4 SV=1	0.9205	0.8015	0.861	0.0841457	9.77302
Q8JGS9	rps18	40S ribosomal protein S18 OS=Danio rerio GN=rps18 PE=2 SV=1	0.835	0.8875	0.86125	0.0371231	4.31038
Q7ZUY8	pacsin3	Uncharacterized protein OS=Danio rerio GN=pacsin3 PE=2 SV=1	0.859	0.864	0.8615	0.00353553	0.410393
B0V1K4	zgc:136930	Uncharacterized protein OS=Danio rerio GN=zgc:136930 PE=3 SV=1	0.985	0.738	0.8615	0.174655	20.2734
E7FFT7	polr1a	DNA-directed RNA polymerase OS=Danio rerio GN=polr1a PE=3 SV=2	0.941	0.7825	0.86175	0.112076	13.0057
B0UXL2	idh1	Isocitrate dehydrogenase [NADP] OS=Danio rerio GN=idh1 PE=3 SV=1	0.896	0.828	0.862	0.0480833	5.5781
A2BIP1	atp2a3	Uncharacterized protein (Fragment) OS=Danio rerio GN=atp2a3 PE=3 SV=1	0.8945	0.8295	0.862	0.0459619	5.33201
F1Q701	vwde	Uncharacterized protein OS=Danio rerio GN=vwde PE=4 SV=1	1.01	0.7145	0.86225	0.20895	24.2331
Q7SXR3	maea	Macrophage erythroblast attacher OS=Danio rerio GN=maea PE=2 SV=2	0.9265	0.801	0.86375	0.0887419	10.274
F1R9L7	napgb	Uncharacterized protein OS=Danio rerio GN=napg PE=4 SV=1	0.896	0.832	0.864	0.0452548	5.23783
F1Q4X1	col6a3	Uncharacterized protein OS=Danio rerio GN=col6a3 PE=4 SV=1	0.893	0.836	0.8645	0.0403051	4.66224
B0S5K4	lect1	Leukocyte cell-derived chemotaxin 1 OS=Danio rerio GN=lect1 PE=4 SV=1	0.8705	0.859	0.86475	0.00813173	0.940356
F1Q5C6	xpo7	Uncharacterized protein OS=Danio rerio GN=xpo7 PE=4 SV=1	0.956	0.774	0.865	0.128693	14.8779
F1Q4W0	zgc:173506	Uncharacterized protein OS=Danio rerio GN=zgc:173506 PE=4 SV=1	0.8635	0.8675	0.8655	0.00282843	0.326797
E7F242	zfyve1	Uncharacterized protein OS=Danio rerio GN=zfyve1 PE=4 SV=1	0.926	0.805	0.8655	0.0855599	9.88561
Q7SXP4	srsf1a	Serine/arginine-rich splicing factor 1A OS=Danio rerio GN=srsf1a PE=2 SV=2	0.8935	0.8385	0.866	0.0388909	4.49086
F1QXS5	tox4a	Uncharacterized protein OS=Danio rerio GN=tox4 PE=4 SV=1	0.869	0.864	0.8665	0.00353553	0.408025
A4QP33	ppp2r5cb	Ppp2r5c protein OS=Danio rerio GN=ppp2r5cb PE=2 SV=1	0.9	0.833	0.8665	0.0473762	5.46753
Q4F876	cnn2	Calponin 2 OS=Danio rerio GN=cnn2 PE=2 SV=1	0.986	0.747	0.8665	0.168999	19.5036
A5WWI6	pfn2l	Profilin OS=Danio rerio GN=pfn2l PE=3 SV=1	0.875	0.859	0.867	0.0113137	1.30493
F1RDW1	pbxip1a	Uncharacterized protein OS=Danio rerio GN=s100a11 PE=4 SV=1	0.833	0.902	0.8675	0.0487904	5.62425
F1Q903	si:dkey-6i22.5	Uncharacterized protein (Fragment) OS=Danio rerio GN=im:6898523 PE=4 SV=1	0.9075	0.829	0.86825	0.0555079	6.39308
F1QE54	alcamb	Uncharacterized protein OS=Danio rerio GN=alcamb PE=4 SV=1	0.848	0.8895	0.86875	0.0293449	3.37783
Q6NUV0	rab3gap1	Rab3 GTPase-activating protein catalytic subunit OS=Danio rerio GN=rab3gap1 PE=2 SV=2	0.938	0.7995	0.86875	0.0979343	11.273
E7FA20	si:ch211-256m1.8	Uncharacterized protein OS=Danio rerio GN=si:ch211-256m1.8 PE=3 SV=1	0.9155	0.822	0.86875	0.0661145	7.6103
Q5RIK6	sel1l	Uncharacterized protein OS=Danio rerio GN=sel1l PE=4 SV=1	0.924	0.814	0.869	0.0777817	8.95072
F1QIQ2	bag6	Uncharacterized protein OS=Danio rerio GN=bag6 PE=4 SV=1	0.8385	0.9015	0.87	0.0445477	5.12043
B1NA68	map2k4a	Mitogen-activated protein kinase kinase 4A OS=Danio rerio GN=map2k4a PE=2 SV=1	0.996	0.7445	0.87025	0.177837	20.4352
Q6P2T5	arpc2	Actin related protein 2/3 complex, subunit 2 OS=Danio rerio GN=arpc2 PE=2 SV=1	0.935	0.806	0.8705	0.0912168	10.4787
F1RDQ8	si:ch211-165e15.1	Uncharacterized protein (Fragment) OS=Danio rerio GN=si:ch211-165e15.1 PE=4 SV=1	0.8845	0.857	0.87075	0.0194454	2.23318
Q800H6	matr3l1.1	Uncharacterized protein OS=Danio rerio GN=matr3l1.1 PE=4 SV=2	0.942	0.8	0.871	0.100409	11.528
Q6P0G2	zgc:77262	Uncharacterized protein OS=Danio rerio GN=zgc:77262 PE=2 SV=1	0.896	0.847	0.8715	0.0346482	3.9757
Q6NX09	hk1	Hexokinase 1 OS=Danio rerio GN=hk1 PE=2 SV=1	0.945	0.798	0.8715	0.103945	11.9271
Q6PC77	atp5h	ATP synthase, H+ transporting, mitochondrial F0 complex, subunit d OS=Danio rerio GN=atp5h PE=2 SV=1	0.829	0.9155	0.87225	0.0611647	7.01229
F1Q820	farsb	Uncharacterized protein OS=Danio rerio GN=farsb PE=4 SV=1	0.896	0.849	0.8725	0.033234	3.80906
F1RD15	cmc1	Uncharacterized protein OS=Danio rerio GN=cmc1 PE=4 SV=1	0.871	0.875	0.873	0.00282843	0.323989
A2BGE0	stxbp1b	Si:rp71-10d23.3 OS=Danio rerio GN=stxbp1b PE=2 SV=1	0.891	0.855	0.873	0.0254558	2.9159
F1Q690	cul2	Uncharacterized protein (Fragment) OS=Danio rerio GN=cul2 PE=3 SV=1	0.968	0.778	0.873	0.13435	15.3895
F1QVQ6	nos1	Nitric oxide synthase OS=Danio rerio GN=nos1 PE=3 SV=1	0.892	0.855	0.8735	0.026163	2.99519
F1R7S1	cope	Uncharacterized protein (Fragment) OS=Danio rerio GN=cope PE=4 SV=1	0.924	0.823	0.8735	0.0714178	8.17605
F1QX56	ahctf1	Uncharacterized protein OS=Danio rerio GN=ahctf1 PE=4 SV=1	0.924	0.823	0.8735	0.0714178	8.17605
E7F8J2	si:dkey-108k21.10	Uncharacterized protein OS=Danio rerio GN=si:dkey-108k21.10 PE=3 SV=1	0.906	0.842	0.874	0.0452548	5.1779
E9QC40	tpm2	Uncharacterized protein OS=Danio rerio GN=tpm2 PE=3 SV=1	0.944	0.805	0.8745	0.0982878	11.2393
E7FAT4	LOC100001114	Microtubule-associated protein OS=Danio rerio GN=LOC100001114 PE=3 SV=1	0.891	0.858	0.8745	0.0233345	2.66833
F8W315	palld	Uncharacterized protein OS=Danio rerio GN=palld PE=4 SV=2	0.907	0.842	0.8745	0.0459619	5.2558
Q5PR98	ndrg2	Protein NDRG2 OS=Danio rerio GN=ndrg2 PE=2 SV=1	0.978	0.772	0.875	0.145664	16.6473
Q08BY9	clgn	Calmegin OS=Danio rerio GN=clgn PE=2 SV=1	0.941	0.8095	0.87525	0.0929845	10.6238
F1QG82	kpna2	Importin subunit alpha OS=Danio rerio GN=kpna2 PE=3 SV=1	0.848	0.903	0.8755	0.0388909	4.44213
Q803I4	rnf2	E3 ubiquitin-protein ligase RING2 OS=Danio rerio GN=rnf2 PE=2 SV=1	0.897	0.855	0.876	0.0296985	3.39024
Q6NY65	rcc1	Regulator of chromosome condensation 1 OS=Danio rerio GN=rcc1 PE=2 SV=1	0.846	0.906	0.876	0.0424264	4.8432
F1Q8D2	nsfl1c	Uncharacterized protein OS=Danio rerio GN=nsfl1c PE=4 SV=1	0.917	0.835	0.876	0.0579828	6.61904
F1QPG1	lactb	Uncharacterized protein OS=Danio rerio GN=lactb PE=4 SV=1	0.834	0.918	0.876	0.059397	6.78048
E7F0T8	si:ch211-11k18.4	Uncharacterized protein OS=Danio rerio GN=si:ch211-11k18.4 PE=4 SV=1	0.9095	0.843	0.87625	0.0470226	5.36635
F1R4G2	blmh	Uncharacterized protein OS=Danio rerio GN=blmh PE=4 SV=1	0.8495	0.904	0.87675	0.0385373	4.39547
Q5SPA3	acat2	Uncharacterized protein OS=Danio rerio GN=acat2 PE=3 SV=1	0.908	0.8455	0.87675	0.0441942	5.04068
F1QGX1	dchs1b	Uncharacterized protein OS=Danio rerio GN=dchs1b PE=4 SV=1	0.908	0.8455	0.87675	0.0441942	5.04068
A5WUY5	DKEY-90G20.1	Novel keratin protein (Zgc:110712) OS=Danio rerio GN=DKEY-90G20.1 PE=4 SV=1	0.8355	0.918	0.87675	0.0583363	6.6537
F1Q8B6	strn4	Uncharacterized protein (Fragment) OS=Danio rerio GN=strn4 PE=4 SV=1	0.838	0.916	0.877	0.0551543	6.28898
Q7ZUZ2	actr1	Uncharacterized protein OS=Danio rerio GN=actr1 PE=2 SV=1	0.915	0.8395	0.87725	0.0533866	6.08567
X1WFT9	agla	Uncharacterized protein OS=Danio rerio GN=agla PE=4 SV=1	0.865	0.89	0.8775	0.0176777	2.01455
B3DFU8	LOC563448	Similar to ATP-dependent RNA helicase DDX19B (DEAD box protein 19B) OS=Danio rerio GN=LOC563448 PE=2 SV=1	1.059	0.696	0.8775	0.25668	29.2513
Q8UVJ6	vangl2	Vang-like protein 2 OS=Danio rerio GN=vangl2 PE=1 SV=1	0.8965	0.859	0.87775	0.0265165	3.02096
F1RA88	adam10a	Uncharacterized protein OS=Danio rerio GN=adam10a PE=4 SV=2	0.9585	0.7975	0.878	0.113844	12.9663
Q6P116	rcor2	REST corepressor 2 OS=Danio rerio GN=rcor2 PE=2 SV=1	0.885	0.871	0.878	0.00989949	1.12751
X1WHN7	cdc73	Uncharacterized protein OS=Danio rerio GN=cdc73 PE=4 SV=1	0.863	0.893	0.878	0.0212132	2.41608
F8W4Z6	porb	NADPH--cytochrome P450 reductase OS=Danio rerio GN=zgc:63480 PE=3 SV=1	0.899	0.8575	0.87825	0.0293449	3.3413
Q6DH65	denr	Density-regulated protein OS=Danio rerio GN=denr PE=1 SV=1	0.941	0.8165	0.87875	0.0880348	10.0182
F1Q6Z9	ganab	Uncharacterized protein (Fragment) OS=Danio rerio PE=4 SV=1	0.9725	0.785	0.87875	0.132583	15.0876
F1QUP1	rpz	Uncharacterized protein OS=Danio rerio GN=rpz PE=4 SV=1	0.959	0.7985	0.87875	0.113491	12.915
Q6DC92	ralba	Uncharacterized protein OS=Danio rerio GN=ralba PE=2 SV=1	0.94	0.818	0.879	0.086267	9.81422
F1QGN5	gnl3	Guanine nucleotide-binding protein-like 3 OS=Danio rerio GN=gnl3 PE=4 SV=1	0.692	1.0675	0.87975	0.265519	30.1811
Q5TYY2	exoc4	Uncharacterized protein OS=Danio rerio GN=exoc4 PE=4 SV=1	0.9195	0.84	0.87975	0.056215	6.38988
F8W446	hnrnpaba	Uncharacterized protein (Fragment) OS=Danio rerio GN=hnrnpaba PE=4 SV=1	0.88	NA	0.88
Q6P2T2	myoz2a	Myozenin 2 OS=Danio rerio GN=myoz2a PE=2 SV=1	0.908	0.853	0.8805	0.0388909	4.41691
A8WG88	tmx2a	Thioredoxin-related transmembrane protein 2-A OS=Danio rerio GN=tmx2a PE=2 SV=1	0.914	0.8475	0.88075	0.0470226	5.33893
H9GYU5	mib1	E3 ubiquitin-protein ligase mib1 OS=Danio rerio GN=mib PE=4 SV=1	0.8955	0.8665	0.881	0.0205061	2.32759
F1Q7S0	vti1a	Uncharacterized protein OS=Danio rerio GN=vti1a PE=4 SV=2	0.8985	0.865	0.88175	0.0236881	2.68648
E7FH53	myot	Uncharacterized protein OS=Danio rerio GN=myot PE=4 SV=1	0.968	0.796	0.882	0.121622	13.7894
Q6NV04	ilvbl	Acetolactate synthase-like protein OS=Danio rerio GN=ilvbl PE=2 SV=1	0.9425	0.822	0.88225	0.0852064	9.65785
Q1L887	tcf25	Uncharacterized protein OS=Danio rerio GN=tcf25 PE=4 SV=1	0.808	0.957	0.8825	0.105359	11.9387
F1QNB1	ank3a	Uncharacterized protein (Fragment) OS=Danio rerio GN=ank3a PE=4 SV=1	0.88	0.886	0.883	0.00424264	0.48048
F1QHK0	pgm3	Uncharacterized protein OS=Danio rerio GN=pgm3 PE=3 SV=1	0.898	0.868	0.883	0.0212132	2.4024
A2BE49	ppm1f	Uncharacterized protein OS=Danio rerio GN=ppm1f PE=3 SV=1	0.954	0.812	0.883	0.100409	11.3714
A0FJI5	ifnphi1	Non-secreted uninduced interferon-lambda OS=Danio rerio GN=ifnphi1 PE=2 SV=1	0.9165	0.85	0.88325	0.0470226	5.32382
E7FGB9	si:ch73-173p19.1	Uncharacterized protein OS=Danio rerio GN=LOC100332407 PE=4 SV=1	0.902	0.8645	0.88325	0.0265165	3.00215
A1A5Y4	dync1i1	Uncharacterized protein OS=Danio rerio GN=dync1i1 PE=2 SV=1	0.929	0.838	0.8835	0.0643467	7.28316
B0S585	mapre1a	Uncharacterized protein OS=Danio rerio GN=mapre1a PE=4 SV=1	0.9115	0.856	0.88375	0.0392444	4.44067
E7F7U5	manbal	Uncharacterized protein OS=Danio rerio GN=LOC795041 PE=4 SV=1	0.941	0.8265	0.88375	0.0809637	9.16138
Q7T1B0	hbbe2	Embryonic globin beta e2 OS=Danio rerio GN=hbbe2 PE=2 SV=1	0.9685	0.799	0.88375	0.119855	13.562
B8JM56	dnajb1b	Uncharacterized protein OS=Danio rerio GN=dnajb1b PE=4 SV=1	0.877	0.891	0.884	0.00989949	1.11985
F1QEN2	pank1b	Uncharacterized protein OS=Danio rerio GN=pank1b PE=4 SV=1	0.892	0.876	0.884	0.0113137	1.27983
Q7T3A5	ubl7b	Ubiquitin-like 7 OS=Danio rerio GN=ubl7b PE=2 SV=1	0.939	0.829	0.884	0.0777817	8.79884
Q1LUE5	zc3h18	Zinc finger CCCH domain-containing protein 18 OS=Danio rerio GN=zc3h18 PE=1 SV=1	0.854	0.916	0.885	0.0438406	4.95374
F1Q6F0	phkb	Uncharacterized protein (Fragment) OS=Danio rerio GN=phkb PE=4 SV=1	1.0105	0.76	0.88525	0.17713	20.0091
F1QKK8	si:ch1073-459j12.1	Uncharacterized protein OS=Danio rerio GN=si:ch1073-459j12.1 PE=4 SV=1	0.852	0.919	0.8855	0.0473762	5.35022
Q66HU4	capn3a	Calpain 3, (P94) OS=Danio rerio GN=capn3a PE=2 SV=1	0.844	0.927	0.8855	0.0586899	6.62788
E7EXE7	LOC100333762	Uncharacterized protein OS=Danio rerio GN=LOC100333762 PE=4 SV=1	0.808	0.963	0.8855	0.109602	12.3774
F1QRP8	dnpep	Uncharacterized protein OS=Danio rerio GN=dnpep PE=3 SV=1	0.9605	0.811	0.88575	0.105712	11.9348
B0S737	inpp4aa	Uncharacterized protein OS=Danio rerio GN=inpp4aa PE=4 SV=1	0.941	0.8305	0.88575	0.0781353	8.82137
E7F3K7	tbrg4	Uncharacterized protein OS=Danio rerio GN=tbrg4 PE=4 SV=1	0.8965	0.876	0.88625	0.0144957	1.63562
E7F4L5	prkcdb	Protein kinase C delta type OS=Danio rerio GN=prkcdb PE=3 SV=1	0.968	0.8045	0.88625	0.115612	13.0451
B0UYS0	krt15	Uncharacterized protein OS=Danio rerio GN=krt15 PE=4 SV=1	0.8615	0.9115	0.8865	0.0353553	3.98819
Q8UVG7	fabp3	Fatty acid binding protein 3, muscle and heart OS=Danio rerio GN=fabp3 PE=2 SV=1	0.974	0.801	0.8875	0.122329	13.7836
F1QVJ3	prpf3	Uncharacterized protein OS=Danio rerio GN=prpf3 PE=4 SV=1	0.87	0.906	0.888	0.0254558	2.86665
F1R070	cald1a	Uncharacterized protein OS=Danio rerio GN=cald1a PE=4 SV=1	0.93	0.846	0.888	0.059397	6.68885
F1QM02	elavl1	Uncharacterized protein OS=Danio rerio GN=elavl1 PE=4 SV=1	0.934	0.843	0.8885	0.0643467	7.24217
F1REL9	lamb1b	Uncharacterized protein OS=Danio rerio GN=lamb1b PE=4 SV=1	0.937	0.84	0.8885	0.0685894	7.71968
F1R4R4	kin	Uncharacterized protein OS=Danio rerio GN=kin PE=4 SV=1	0.8885	NA	0.8885
F1R898	capn2a	Uncharacterized protein OS=Danio rerio GN=capn2a PE=4 SV=1	0.889	0.889	0.889	0	0
A2BHA6	srsf7a	Uncharacterized protein OS=Danio rerio GN=srsf7a PE=4 SV=1	0.895	0.883	0.889	0.00848528	0.954475
Q6P3H9	slc3a2b	Uncharacterized protein OS=Danio rerio GN=slc3a2b PE=2 SV=1	0.914	0.865	0.8895	0.0346482	3.89525
F1QDL1	col1a1b	Uncharacterized protein OS=Danio rerio GN=col1a1b PE=4 SV=1	0.863	0.916	0.8895	0.0374767	4.21323
Q9DGL2	atp1b2a	ATPase, Na+/K+ transporting, beta 2a polypeptide OS=Danio rerio GN=atp1b2a PE=2 SV=1	0.88	0.8995	0.88975	0.0137886	1.54971
F1QPL0	tyw1	S-adenosyl-L-methionine-dependent tRNA 4-demethylwyosine synthase OS=Danio rerio GN=tyw1 PE=4 SV=1	0.924	0.856	0.89	0.0480833	5.40261
Q7SZP4	zgc:65851	Uncharacterized protein OS=Danio rerio GN=zgc:65851 PE=2 SV=1	0.957	0.823	0.89	0.0947523	10.6463
Q568H8	polr2h	Uncharacterized protein OS=Danio rerio GN=polr2h PE=2 SV=1	0.92	0.8605	0.89025	0.0420729	4.72596
Q6PC38	rcvrn2	Recoverin OS=Danio rerio GN=rcv1 PE=2 SV=1	0.9115	0.8695	0.8905	0.0296985	3.33503
Q15I82	crygm2d7	Crystallin gamma EM2-7 OS=Danio rerio GN=crygm2d7 PE=2 SV=1	0.8385	0.9425	0.8905	0.0735391	8.25818
B0S7L9	kif1ab	Uncharacterized protein OS=Danio rerio GN=kif1ab PE=3 SV=1	0.944	0.8375	0.89075	0.0753069	8.45432
F8W4M7	aco2	Uncharacterized protein (Fragment) OS=Danio rerio GN=aco2 PE=4 SV=2	0.907	0.875	0.891	0.0226274	2.53955
F1QW82	nucb2a	Uncharacterized protein OS=Danio rerio GN=nucb2a PE=4 SV=1	0.88	0.903	0.8915	0.0162635	1.82428
Q1LXJ9	krtt1c19e	Uncharacterized protein OS=Danio rerio GN=krtt1c19e PE=4 SV=1	0.8965	0.887	0.89175	0.00671751	0.753296
E7EZE2	si:dkey-239i15.3	Uncharacterized protein OS=Danio rerio GN=OTTDARG00000022263 PE=4 SV=1	0.9015	0.882	0.89175	0.0137886	1.54624
F1QSJ2	col11a1a	Uncharacterized protein OS=Danio rerio GN=col11a1a PE=4 SV=2	0.891	0.893	0.892	0.00141421	0.158544
Q802W2	aldh9a1b	Aldehyde dehydrogenase family 9 member A1-B OS=Danio rerio GN=aldh9a1b PE=2 SV=2	0.9335	0.8515	0.8925	0.0579828	6.49667
E7FAP3	sec24a	Uncharacterized protein OS=Danio rerio GN=sec24a PE=4 SV=1	0.93	0.8555	0.89275	0.0526795	5.90081
B3DIX5	lemd3	Lemd3 protein OS=Danio rerio GN=lemd3 PE=2 SV=1	0.885	0.901	0.893	0.0113137	1.26693
Q4V8S2	rcvrna	Uncharacterized protein OS=Danio rerio GN=rcvrna PE=2 SV=1	0.9205	0.8655	0.893	0.0388909	4.35508
F1QWM6	lypla2	Uncharacterized protein OS=Danio rerio GN=lypla2 PE=4 SV=1	0.95	0.836	0.893	0.0806102	9.0269
E7F4J9	cux1a	DNA-binding protein SATB OS=Danio rerio GN=cux1a PE=3 SV=1	0.951	0.835	0.893	0.0820244	9.18526
F1QYG1	eif2a	Eukaryotic translation initiation factor 2A OS=Danio rerio GN=eif2a PE=4 SV=1	0.893	NA	0.893
B8A443	osbp	Oxysterol-binding protein OS=Danio rerio GN=osbp PE=3 SV=1	0.9175	0.87	0.89375	0.0335876	3.75805
E7FD40	bin1a	Uncharacterized protein OS=Danio rerio GN=bin1a PE=4 SV=1	0.8935	0.8945	0.894	0.000707107	0.0790947
F1QK94	amph	Uncharacterized protein OS=Danio rerio GN=amph PE=4 SV=1	0.865	0.923	0.894	0.0410122	4.58749
F1QCV3	glulb	Glutamine synthetase OS=Danio rerio GN=glulb PE=3 SV=1	0.977	0.811	0.894	0.11738	13.1297
Q7T314	tomm40	Translocase of outer mitochondrial membrane 40 homolog (Yeast) OS=Danio rerio GN=tomm40 PE=2 SV=1	0.8905	0.898	0.89425	0.0053033	0.593045
F1QHF5	nup205	Uncharacterized protein OS=Danio rerio GN=nup205 PE=4 SV=1	0.918	0.8715	0.89475	0.0328805	3.67482
Q5WQV6	efemp2b	Fibulin-4 OS=Danio rerio GN=efemp2b PE=2 SV=2	0.8695	0.92	0.89475	0.0357089	3.99094
A0JMK9	chaf1a	Chromatin assembly factor 1 subunit A OS=Danio rerio GN=chaf1a PE=1 SV=1	0.9155	0.8745	0.895	0.0289914	3.23926
F1QVU2	lztfl1	Uncharacterized protein OS=Danio rerio GN=lztfl1 PE=4 SV=1	0.895	NA	0.895
X1WGY3	si:dkeyp-84f3.5	Uncharacterized protein OS=Danio rerio GN=si:dkeyp-84f3.5 PE=4 SV=1	0.892	0.899	0.8955	0.00494975	0.552736
Q6P948	pdha1a	Pyruvate dehydrogenase E1 component subunit alpha OS=Danio rerio GN=pdha1a PE=2 SV=1	0.8745	0.917	0.89575	0.030052	3.35496
Q9DDG2	mdkb	Midkine-related growth factor Mdk2 OS=Danio rerio GN=mdkb PE=1 SV=1	1.0645	0.727	0.89575	0.238649	26.6423
F1QI71		Uncharacterized protein (Fragment) OS=Danio rerio PE=4 SV=1	0.916	0.876	0.896	0.0282843	3.15673
F6P731	si:ch211-5k11.2	Uncharacterized protein (Fragment) OS=Danio rerio GN=si:ch211-5k11.2 PE=3 SV=1	0.929	0.863	0.896	0.046669	5.2086
F1R3T1	si:dkeyp-77h1.4	Uncharacterized protein (Fragment) OS=Danio rerio GN=si:dkeyp-77h1.4 PE=4 SV=1	0.892	0.9005	0.89625	0.00601041	0.670617
F6NXG0	arid2	Uncharacterized protein OS=Danio rerio GN=arid2 PE=4 SV=1	0.9	0.893	0.8965	0.00494975	0.552119
A2ASQ4	specc1	Uncharacterized protein OS=Danio rerio GN=specc1 PE=4 SV=1	0.9305	0.8625	0.8965	0.0480833	5.36344
Q566W6	cirbpa	Uncharacterized protein OS=Danio rerio GN=cirbpa PE=2 SV=1	0.892	0.902	0.897	0.00707107	0.788302
F1QS38	ddb1	Uncharacterized protein OS=Danio rerio GN=ddb1 PE=4 SV=1	0.905	0.889	0.897	0.0113137	1.26128
F1R8M8	rsl1d1	Uncharacterized protein OS=Danio rerio GN=si:dkey-16i5.10 PE=4 SV=2	0.997	0.797	0.897	0.141421	15.766
F1QJC9	col1a1a	Uncharacterized protein OS=Danio rerio GN=col1a1a PE=4 SV=1	0.93	0.865	0.8975	0.0459619	5.12111
F1QPV4	tmem209	Uncharacterized protein (Fragment) OS=Danio rerio GN=tmem209 PE=4 SV=1	0.8675	0.928	0.89775	0.04278	4.76524
Q7ZV26	inip	SOSS complex subunit C OS=Danio rerio GN=inip PE=3 SV=1	0.898	NA	0.898
F1R761	cryba4	Uncharacterized protein (Fragment) OS=Danio rerio GN=cryba4 PE=4 SV=1	0.901	0.895	0.898	0.00424264	0.472454
Q1LYK4	znf536	Uncharacterized protein OS=Danio rerio GN=znf536 PE=4 SV=2	0.971	0.825	0.898	0.103238	11.4964
Q5PNP1	snx14	Uncharacterized protein OS=Danio rerio GN=snx14 PE=4 SV=3	0.9245	0.872	0.89825	0.0371231	4.13283
F1R9R0	gdap1	Uncharacterized protein (Fragment) OS=Danio rerio GN=gdap1 PE=4 SV=1	0.924	0.873	0.8985	0.0360624	4.01363
B0S621	bfsp2	Uncharacterized protein OS=Danio rerio GN=bfsp2 PE=4 SV=1	0.901	0.896	0.8985	0.00353553	0.393493
E7FCV8	col6a2	Uncharacterized protein OS=Danio rerio GN=col6a2 PE=4 SV=3	0.873	0.924	0.8985	0.0360624	4.01363
A1L243	mesdc2	LDLR chaperone MESD OS=Danio rerio GN=mesdc2 PE=2 SV=2	0.89	0.908	0.899	0.0127279	1.41579
Q7ZWC2	mgll	Monoglyceride lipase OS=Danio rerio GN=mgll PE=2 SV=1	0.857	0.941	0.899	0.059397	6.607
Q6IQT4	cops2	COP9 signalosome complex subunit 2 OS=Danio rerio GN=cops2 PE=2 SV=1	0.9425	0.856	0.89925	0.0611647	6.80175
Q7SZZ6	and3	Uncharacterized protein OS=Danio rerio GN=and3 PE=4 SV=1	0.863	0.9365	0.89975	0.0519723	5.77631
F1QRM9	npepps	Uncharacterized protein OS=Danio rerio GN=npepps PE=4 SV=1	0.951	0.8485	0.89975	0.0724784	8.0554
F1QTI9	LOC797430	Uncharacterized protein (Fragment) OS=Danio rerio GN=LOC797430 PE=4 SV=1	0.9895	0.81	0.89975	0.126926	14.1068
F1QS51	eea1	Uncharacterized protein OS=Danio rerio GN=eea1 PE=4 SV=1	0.919	0.881	0.9	0.0268701	2.98556
Z4YIQ5	bdh2	3-hydroxybutyrate dehydrogenase type 2 OS=Danio rerio GN=bdh2 PE=3 SV=1	0.973	0.8285	0.90075	0.102177	11.3435
F1QHI5	itsn1	Uncharacterized protein OS=Danio rerio GN=itsn1 PE=4 SV=1	0.957	0.845	0.901	0.079196	8.78978
Q6XG62	icn	Ictacalcin OS=Danio rerio GN=icn PE=2 SV=1	1.027	0.775	0.901	0.178191	19.777
A2CE73	khdrbs1a	Uncharacterized protein OS=Danio rerio GN=khdrbs1a PE=4 SV=1	0.943	0.86	0.9015	0.0586899	6.51025
E7FD14	pacsin1a	Uncharacterized protein OS=Danio rerio GN=pacsin1a PE=4 SV=1	0.92	0.8835	0.90175	0.0258094	2.86215
F1QYU7	mat2aa	S-adenosylmethionine synthase OS=Danio rerio GN=mat2aa PE=2 SV=1	0.94	0.864	0.902	0.0537401	5.95788
Q2LDA1	col2a1a	Collagen type II, alpha 1 OS=Danio rerio GN=col2a1a PE=2 SV=1	0.969	0.835	0.902	0.0947523	10.5047
B0S6Y2	zc3hc1	Uncharacterized protein OS=Danio rerio GN=zc3hc1 PE=4 SV=1	0.936	0.868	0.902	0.0480833	5.33074
A5PMS9	ap1b1	Uncharacterized protein OS=Danio rerio GN=ap1b1 PE=4 SV=1	0.85	0.956	0.903	0.0749533	8.30048
E7F0L7	CABZ01070007.1	Uncharacterized protein OS=Danio rerio GN=CABZ01070007.1 PE=4 SV=1	0.8845	0.922	0.90325	0.0265165	2.93568
F1R6L3	cirbpb	Uncharacterized protein (Fragment) OS=Danio rerio GN=cirbpb PE=4 SV=1	0.925	0.882	0.9035	0.0304056	3.36531
Q502P0	arl6ip4	ADP-ribosylation factor-like protein 6-interacting protein 4 OS=Danio rerio GN=arl6ip4 PE=2 SV=1	0.942	0.865	0.9035	0.0544472	6.02626
B0S5L0	eef1da	Uncharacterized protein OS=Danio rerio GN=eef1da PE=3 SV=1	0.967	0.84	0.9035	0.0898026	9.93941
X1WHB9	zgc:114181	Uncharacterized protein OS=Danio rerio GN=zgc:114181 PE=4 SV=1	1.03	0.777	0.9035	0.178898	19.8006
Q6WFZ4	mtx2	Metaxin 2 OS=Danio rerio GN=mtx2 PE=2 SV=1	0.8835	0.9255	0.9045	0.0296985	3.28341
P86839	nes	Nestin OS=Danio rerio GN=nes PE=2 SV=1	0.827	0.9825	0.90475	0.109955	12.1531
A1A5Y7	hmgn7	Uncharacterized protein OS=Danio rerio GN=zgc:158409 PE=2 SV=1	1.0205	0.789	0.90475	0.163695	18.0929
F1Q9A5	gnl2	Uncharacterized protein OS=Danio rerio GN=gnl2 PE=4 SV=1	0.893	0.9165	0.90475	0.016617	1.83664
A9JRZ0	smurf2	E3 ubiquitin-protein ligase SMURF2 OS=Danio rerio GN=smurf2 PE=2 SV=1	0.922	0.888	0.905	0.0240416	2.65653
A0JME2	atf7ip	Activating transcription factor 7-interacting protein 1 OS=Danio rerio GN=atf7ip PE=1 SV=2	0.929	0.881	0.905	0.0339411	3.7504
F1QR32	ncana	Uncharacterized protein OS=Danio rerio GN=ncana PE=4 SV=1	0.864	0.946	0.905	0.0579828	6.40693
F1RBD2	ahsa1l	Uncharacterized protein OS=Danio rerio GN=ahsa1l PE=4 SV=1	1.0045	0.806	0.90525	0.140361	15.5052
E7EXG2	dbnlb	Uncharacterized protein OS=Danio rerio GN=dbnlb PE=4 SV=1	0.944	0.867	0.9055	0.0544472	6.01295
B8JKQ1	esf1	Uncharacterized protein OS=Danio rerio GN=esf1 PE=4 SV=1	0.9625	0.8485	0.9055	0.0806102	8.90228
E7FFD9	LOC100536140	Uncharacterized protein OS=Danio rerio GN=LOC100536140 PE=4 SV=1	0.8675	0.944	0.90575	0.0540937	5.97225
Q6NZW3	cfl2	Cofilin 2 (Muscle) OS=Danio rerio GN=cfl2 PE=2 SV=1	0.8805	0.9315	0.906	0.0360624	3.9804
Q6DRC0	sars	Seryl-tRNA synthetase OS=Danio rerio GN=sars PE=2 SV=1	0.948	0.864	0.906	0.059397	6.55596
E7FGP9	ivd	Uncharacterized protein OS=Danio rerio GN=ivd PE=3 SV=1	0.8665	0.947	0.90675	0.0569221	6.2776
F1QWQ1	arid4a	Uncharacterized protein OS=Danio rerio GN=arid4a PE=4 SV=1	0.8815	0.9325	0.907	0.0360624	3.97601
F1R038	si:dkey-23o4.5	Uncharacterized protein (Fragment) OS=Danio rerio GN=pogzb PE=4 SV=1	0.944	0.87	0.907	0.0523259	5.76912
Q5XJQ5	exosc9	Exosc9 protein OS=Danio rerio GN=exosc9 PE=2 SV=1	0.974	0.84	0.907	0.0947523	10.4468
Q803T6	sh3gl2	SH3-domain GRB2-like 2 OS=Danio rerio GN=sh3gl2 PE=2 SV=1	0.8955	0.919	0.90725	0.016617	1.83158
Q802C7	tardbp	TAR DNA binding protein OS=Danio rerio GN=tardbp PE=2 SV=1	0.9655	0.849	0.90725	0.0823779	9.07996
E7EXD6	cdc5l	Uncharacterized protein OS=Danio rerio GN=cdc5l PE=4 SV=1	0.9475	0.8675	0.9075	0.0565685	6.23345
F1RDD5	mat2b	Methionine adenosyltransferase 2 subunit beta OS=Danio rerio GN=mat2b PE=4 SV=1	0.954	0.861	0.9075	0.0657609	7.24638
F1QTT3	jupa	Uncharacterized protein OS=Danio rerio GN=jupa PE=4 SV=1	0.9925	0.8225	0.9075	0.120208	13.2461
F1Q4Q4	lmf2b	Uncharacterized protein OS=Danio rerio GN=lmf2b PE=4 SV=1	1.106	0.709	0.9075	0.280721	30.9335
F1QJK2	sept8a	Septin-8-A OS=Danio rerio GN=sept8a PE=3 SV=1	0.917	0.8985	0.90775	0.0130815	1.44109
F1QWW6	dnajc11a	Uncharacterized protein OS=Danio rerio GN=dnajc11 PE=4 SV=1	0.9345	0.881	0.90775	0.0378302	4.16747
X1WDV9	arsh	Uncharacterized protein (Fragment) OS=Danio rerio GN=arsh PE=4 SV=1	0.941	0.8745	0.90775	0.0470226	5.18013
F1R777	mettl3	N6-adenosine-methyltransferase subunit METTL3 OS=Danio rerio GN=mettl3 PE=2 SV=1	0.869	0.9465	0.90775	0.0548008	6.03699
Q91398	csnk2b	Casein kinase II subunit beta OS=Danio rerio GN=csnk2b PE=2 SV=1	0.937	0.879	0.908	0.0410122	4.51676
A5WWE4	eif2b1	Uncharacterized protein OS=Danio rerio GN=eif2b1 PE=3 SV=1	0.95	0.867	0.9085	0.0586899	6.46008
Q6P603	anxa2a	Annexin OS=Danio rerio GN=anxa2a PE=2 SV=1	0.983	0.834	0.9085	0.105359	11.597
F1Q8F1	inab	Uncharacterized protein OS=Danio rerio GN=inab PE=3 SV=1	0.919	0.898	0.9085	0.0148492	1.63448
E7F9N4	sepw2a	Uncharacterized protein OS=Danio rerio GN=sepw2a PE=4 SV=1	0.994	0.8235	0.90875	0.120562	13.2668
E7FCX4	tsr1	Uncharacterized protein OS=Danio rerio GN=tsr1 PE=4 SV=1	0.949	0.8685	0.90875	0.0569221	6.26378
Q66I16	etfdh	Uncharacterized protein OS=Danio rerio GN=etfdh PE=2 SV=1	0.915	0.903	0.909	0.00848528	0.933474
X1WE42	nid2a	Uncharacterized protein OS=Danio rerio GN=nid2a PE=4 SV=1	0.884	0.934	0.909	0.0353553	3.88948
F1QG80	rpl22	Uncharacterized protein OS=Danio rerio GN=rpl22 PE=4 SV=1	0.934	0.884	0.909	0.0353553	3.88948
F1QDG9	smyd1a	Uncharacterized protein OS=Danio rerio GN=smyd1a PE=4 SV=1	0.988	0.83	0.909	0.111723	12.2907
F1RDR2	mrps27	Uncharacterized protein OS=Danio rerio GN=mrps27 PE=4 SV=1	0.8245	0.9945	0.9095	0.120208	13.2169
F1QCG5	fundc2	Uncharacterized protein OS=Danio rerio GN=fundc2 PE=4 SV=1	0.925	0.8945	0.90975	0.0215668	2.37062
B0S766	zmym2	Uncharacterized protein OS=Danio rerio GN=zmym2 PE=4 SV=1	0.91	NA	0.91
F1QBN2	nup160	Uncharacterized protein OS=Danio rerio GN=nup160 PE=4 SV=1	0.905	0.915	0.91	0.00707107	0.77704
B0V0Y5	plppr3a	Uncharacterized protein OS=Danio rerio GN=lppr3a PE=4 SV=1	0.9475	0.873	0.91025	0.0526795	5.78736
E7FBQ7	LOC562071	Uncharacterized protein OS=Danio rerio GN=LOC562071 PE=4 SV=1	0.984	0.837	0.9105	0.103945	11.4162
Q6IQE0	puf60b	Poly(U)-binding-splicing factor PUF60-B OS=Danio rerio GN=puf60b PE=2 SV=2	0.904	0.917	0.9105	0.00919239	1.0096
Q7ZUG5	rps21	40S ribosomal protein S21 OS=Danio rerio GN=rps21 PE=3 SV=1	0.928	0.893	0.9105	0.0247487	2.71815
A2CEJ3	ephb2b	Uncharacterized protein OS=Danio rerio GN=ephb2b PE=4 SV=1	0.8285	0.9925	0.9105	0.115966	12.7365
Q66IB0	lin7c	Lin-7 homolog C (C. elegans) OS=Danio rerio GN=lin7c PE=2 SV=1	0.914	0.9075	0.91075	0.00459619	0.50466
F1QED0	fubp3	Uncharacterized protein (Fragment) OS=Danio rerio GN=fubp3 PE=4 SV=1	0.884	0.9375	0.91075	0.0378302	4.15374
A2BIC6	lap3	Uncharacterized protein OS=Danio rerio GN=lap3 PE=3 SV=1	0.916	0.906	0.911	0.00707107	0.776187
F1RBB3	setd3	Histone-lysine N-methyltransferase setd3 OS=Danio rerio GN=setd3 PE=4 SV=1	0.9095	0.913	0.91125	0.00247487	0.271591
G1K2I4	adck3	Chaperone activity of bc1 complex-like, mitochondrial OS=Danio rerio GN=adck3 PE=4 SV=1	0.898	0.9245	0.91125	0.0187383	2.05633
E7F2D7	si:ch211-276i12.9	Uncharacterized protein OS=Danio rerio PE=4 SV=1	0.908	0.916	0.912	0.00565685	0.620269
Q5RGI2	nup107	Uncharacterized protein OS=Danio rerio GN=nup107 PE=4 SV=1	0.879	0.945	0.912	0.046669	5.11722
F1R4L5	pof1b	Uncharacterized protein OS=Danio rerio GN=pof1b PE=4 SV=1	0.912	0.912	0.912	0	0
E7FCN9	cspg4	Uncharacterized protein OS=Danio rerio GN=cspg4 PE=4 SV=1	0.9115	0.913	0.91225	0.00106066	0.116269
Q7ZWA3	rbmx	RNA-binding motif protein, X chromosome OS=Danio rerio GN=rbmx PE=2 SV=1	0.9045	0.92	0.91225	0.0109602	1.20144
F1QZA1	setdb1b	Histone-lysine N-methyltransferase SETDB1-B OS=Danio rerio GN=setdb1b PE=3 SV=1	0.891	0.9335	0.91225	0.030052	3.29428
F1QBP2	rab14l	Uncharacterized protein OS=Danio rerio GN=rab14l PE=3 SV=1	0.938	0.8865	0.91225	0.036416	3.99189
A8KBB6	crygm2f	Uncharacterized protein OS=Danio rerio GN=crygm2f PE=2 SV=1	0.883	0.9415	0.91225	0.0413657	4.53447
Q5SPA1	hebp2	SOUL1 OS=Danio rerio GN=hebp2 PE=2 SV=1	0.98	0.8445	0.91225	0.095813	10.5029
E7F6Z2	sv2a	Uncharacterized protein OS=Danio rerio GN=LOC568033 PE=4 SV=1	0.925	0.9	0.9125	0.0176777	1.93728
E7FAY9	phldb1b	Uncharacterized protein OS=Danio rerio GN=phldb1b PE=4 SV=1	0.9825	0.843	0.91275	0.0986414	10.8071
F1RCJ4	capn9	Uncharacterized protein OS=Danio rerio GN=capn9 PE=4 SV=1	0.881	0.945	0.913	0.0452548	4.95672
Q7ZVN6	rbm17	RNA binding motif protein 17 OS=Danio rerio GN=rbm17 PE=2 SV=1	NA	0.913	0.913
H9GX53	LOC559632	Uncharacterized protein (Fragment) OS=Danio rerio GN=LOC559632 PE=4 SV=1	0.9545	0.872	0.91325	0.0583363	6.38777
A0JMK6	scg2b	Uncharacterized protein OS=Danio rerio GN=scg2b PE=2 SV=1	0.915	0.912	0.9135	0.00212132	0.232219
F1QAY1	camlg	Uncharacterized protein OS=Danio rerio GN=camlg PE=4 SV=2	0.876	0.951	0.9135	0.053033	5.80547
E7F2X3	ints4	Uncharacterized protein OS=Danio rerio GN=ints4 PE=4 SV=1	0.93	0.898	0.914	0.0226274	2.47565
Q6Q7X9	klhl31	Kelch-like protein 31 OS=Danio rerio GN=klhl31 PE=2 SV=1	0.932	0.896	0.914	0.0254558	2.7851
Q1LUV8	trappc3	Uncharacterized protein OS=Danio rerio GN=trappc3 PE=4 SV=1	0.929	0.8995	0.91425	0.0208597	2.28161
Q5TYP7	ehd3	Uncharacterized protein OS=Danio rerio GN=ehd3 PE=4 SV=1	0.9295	0.899	0.91425	0.0215668	2.35896
F1QFM9	vcanb	Uncharacterized protein OS=Danio rerio GN=vcanb PE=4 SV=1	0.877	0.952	0.9145	0.053033	5.79913
F1QZT8	cast	Uncharacterized protein OS=Danio rerio GN=cast PE=4 SV=1	0.9995	0.8295	0.9145	0.120208	13.1447
F1QUU2	pabpc4	Uncharacterized protein OS=Danio rerio GN=pabpc4 PE=4 SV=2	0.924	0.905	0.9145	0.013435	1.46911
F1Q6S1	npepl1	Uncharacterized protein OS=Danio rerio GN=npepl1 PE=4 SV=1	0.941	0.8885	0.91475	0.0371231	4.05828
Q5RI43	kera	Keratocan OS=Danio rerio GN=kera PE=2 SV=1	0.9645	0.8655	0.915	0.0700036	7.65066
B8A5M8	klc1a	Uncharacterized protein OS=Danio rerio GN=klc1a PE=4 SV=1	0.917	0.913	0.915	0.00282843	0.309118
F1R7F6	uggt1	Uncharacterized protein OS=Danio rerio GN=uggt1 PE=4 SV=1	0.9615	0.8685	0.915	0.0657609	7.18699
B0UYD6	qars	Uncharacterized protein OS=Danio rerio GN=qars PE=3 SV=1	0.978	0.852	0.915	0.0890955	9.73721
X1WDW8	bptf	Uncharacterized protein OS=Danio rerio GN=bptf PE=4 SV=1	0.9035	0.927	0.91525	0.016617	1.81557
Q6P271	atp1a3a	ATPase, Na+/K+ transporting, alpha 3a polypeptide OS=Danio rerio GN=atp1a3a PE=2 SV=1	0.9375	0.893	0.91525	0.0314663	3.438
A0JMP4	atp2a1l	ATPase, Ca++ transporting, cardiac muscle, fast twitch 1 like OS=Danio rerio GN=atp2a1l PE=2 SV=1	0.907	0.924	0.9155	0.0120208	1.31303
Q1RM09	basp1	Brain acid soluble protein 1 homolog OS=Danio rerio GN=basp1 PE=2 SV=2	0.945	0.886	0.9155	0.0417193	4.557
F1QL44	flncb	Uncharacterized protein OS=Danio rerio GN=flncb PE=4 SV=1	0.957	0.874	0.9155	0.0586899	6.41069
A5WVV1	arid1ab	Uncharacterized protein OS=Danio rerio GN=arid1ab PE=4 SV=1	0.862	0.969	0.9155	0.0756604	8.26438
F1QTB5	rpn1	Uncharacterized protein OS=Danio rerio GN=rpn1 PE=4 SV=1	0.935	0.8965	0.91575	0.0272236	2.97282
F1RD65	gphna	Uncharacterized protein (Fragment) OS=Danio rerio GN=gphna PE=4 SV=1	0.999	0.833	0.916	0.11738	12.8144
Q1RLQ1	stmn1a	Stathmin OS=Danio rerio GN=stmn1a PE=2 SV=1	1.007	0.825	0.916	0.128693	14.0495
F1R5K7	hspg2	Uncharacterized protein OS=Danio rerio GN=hspg2 PE=4 SV=1	0.898	0.934	0.916	0.0254558	2.77902
Q66I22	srrt	Serrate RNA effector molecule homolog OS=Danio rerio GN=srrt PE=2 SV=1	0.9875	0.8445	0.916	0.101116	11.0389
F1QEL7	gpm6ab	Uncharacterized protein (Fragment) OS=Danio rerio GN=gpm6ab PE=4 SV=2	0.936	0.8965	0.91625	0.0279307	3.04837
F1RBG5	phf14	Uncharacterized protein OS=Danio rerio GN=phf14 PE=4 SV=1	0.966	0.8665	0.91625	0.0703571	7.67881
F1QC46	nup210	Uncharacterized protein (Fragment) OS=Danio rerio GN=nup210 PE=4 SV=1	0.917	0.917	0.917	0	0
Q5XTN0	crygmx	Crygmx protein OS=Danio rerio GN=crygmx PE=2 SV=1	0.933	0.902	0.9175	0.0219203	2.38913
Q6DI37	ublcp1	Ubiquitin-like domain-containing CTD phosphatase 1 OS=Danio rerio GN=ublcp1 PE=2 SV=1	0.9675	0.8675	0.9175	0.0707107	7.70689
A5PM92	ppil4	Uncharacterized protein OS=Danio rerio GN=ppil4 PE=4 SV=1	0.942	0.894	0.918	0.0339411	3.69729
F1QFK9	cstf1	Uncharacterized protein OS=Danio rerio GN=cstf1 PE=4 SV=1	1.017	0.819	0.918	0.140007	15.2513
F1QLC5	sf3b2	Uncharacterized protein OS=Danio rerio GN=sf3b2 PE=4 SV=1	0.9815	0.855	0.91825	0.089449	9.74125
X1WBR5	hspa4l	Uncharacterized protein OS=Danio rerio GN=si:dkey-21a6.6 PE=3 SV=1	0.953	0.884	0.9185	0.0487904	5.31196
B0V0U4	galnt2	Uncharacterized protein OS=Danio rerio GN=galnt2 PE=3 SV=1	0.9185	NA	0.9185
E7FBR8	cplx2	Uncharacterized protein OS=Danio rerio GN=cplx2 PE=4 SV=1	0.961	0.8765	0.91875	0.0597505	6.50346
F1QZM7	nol11	Nucleolar protein 11-like OS=Danio rerio GN=nol11 PE=4 SV=1	0.876	0.962	0.919	0.0608112	6.6171
Q7SYN4	nt5c3	Cytosolic 5~-nucleotidase 3 OS=Danio rerio GN=nt5c3 PE=2 SV=2	1.0025	0.836	0.91925	0.117733	12.8075
Q7ZTZ4	fbl	Fibrillarin OS=Danio rerio GN=fbl PE=2 SV=1	0.956	0.8825	0.91925	0.0519723	5.65378
F1R0M8	rcn3	Uncharacterized protein OS=Danio rerio GN=rcn3 PE=4 SV=1	0.906	0.933	0.9195	0.0190919	2.07633
E9QI17	cpt1ab	Uncharacterized protein OS=Danio rerio GN=si:ch211-236l14.3 PE=3 SV=1	0.886	0.953	0.9195	0.0473762	5.15238
E7FFB1	akap9	Uncharacterized protein OS=Danio rerio GN=akap9 PE=4 SV=1	0.959	0.88	0.9195	0.0558614	6.0752
Q4U0S5	paf1	RNA polymerase II-associated factor 1 homolog OS=Danio rerio GN=paf1 PE=1 SV=1	0.8995	0.94	0.91975	0.0286378	3.11365
Q6DGJ8	surf4l	Surf4l protein OS=Danio rerio GN=surf4l PE=2 SV=1	0.889	0.9505	0.91975	0.0434871	4.72814
Q6DRC4	eif3g	Eukaryotic translation initiation factor 3 subunit G OS=Danio rerio GN=eif3g PE=1 SV=1	0.9635	0.876	0.91975	0.0618718	6.72703
F1QGI2	sec63	Uncharacterized protein OS=Danio rerio GN=sec63 PE=4 SV=1	0.912	0.9285	0.92025	0.0116673	1.26784
Q5U386	ppm1bb	Protein phosphatase 1A, magnesium dependent, alpha isoform OS=Danio rerio GN=ppm1bb PE=2 SV=1	0.9425	0.898	0.92025	0.0314663	3.41932
F1R061	crygm2e	Uncharacterized protein (Fragment) OS=Danio rerio GN=crygm2e PE=4 SV=1	0.9085	0.9325	0.9205	0.0169706	1.84362
A8KB78	rps23	Uncharacterized protein OS=Danio rerio GN=rps23 PE=2 SV=1	1.0025	0.8395	0.921	0.115258	12.5145
E9QGP5	LOC567740	Uncharacterized protein OS=Danio rerio GN=LOC567740 PE=4 SV=1	0.904	0.938	0.921	0.0240416	2.61038
Q1LVL2	aars	Uncharacterized protein OS=Danio rerio GN=aars PE=3 SV=1	0.977	0.865	0.921	0.079196	8.59891
F1R4X7	capn8	Uncharacterized protein OS=Danio rerio GN=capn8 PE=4 SV=1	1.12	0.722	0.921	0.281428	30.5568
F1QGF6	nol4la	Uncharacterized protein OS=Danio rerio GN=nol4la PE=4 SV=2	0.924	0.9185	0.92125	0.00388909	0.422153
F1R1L9	sun1	Uncharacterized protein OS=Danio rerio GN=sun1 PE=4 SV=1	0.913	0.93	0.9215	0.0120208	1.30448
A2BIR3	ube2l3b	Uncharacterized protein OS=Danio rerio GN=ube2l3b PE=3 SV=1	0.967	0.8765	0.92175	0.0639932	6.94257
B0VEQ2	tspan7b	Uncharacterized protein OS=Danio rerio GN=tspan7b PE=4 SV=1	0.885	0.959	0.922	0.0523259	5.67526
Q4QRG0	ewsr1b	Ewing sarcoma breakpoint region 1b OS=Danio rerio GN=ewsr1b PE=2 SV=1	0.932	0.913	0.9225	0.013435	1.45637
F1R2J2	arhgap1	Uncharacterized protein OS=Danio rerio GN=arhgap1 PE=4 SV=1	0.9845	0.861	0.92275	0.0873277	9.46385
F1R5G5	sec31a	Protein transport protein Sec31A OS=Danio rerio GN=sec31a PE=4 SV=1	0.933	0.913	0.923	0.0141421	1.53219
U3JAM8	srsf2a	Uncharacterized protein (Fragment) OS=Danio rerio GN=srsf2a PE=4 SV=1	0.935	0.911	0.923	0.0169706	1.83863
F1R5E6	calub	Calumenin-B OS=Danio rerio GN=calub PE=4 SV=1	0.909	0.937	0.923	0.019799	2.14507
Q6NWC6	cpsf6	Cleavage and polyadenylation specificity factor subunit 6 OS=Danio rerio GN=cpsf6 PE=2 SV=1	0.9325	0.914	0.92325	0.0130815	1.41689
Q9I8U8	tnnc2	Fast skeletal muscle troponin C OS=Danio rerio GN=tnnc2 PE=2 SV=1	0.9435	0.903	0.92325	0.0286378	3.10185
E7FF99	LOC100538305	Uncharacterized protein OS=Danio rerio GN=LOC100538305 PE=4 SV=1	0.9075	0.9395	0.9235	0.0226274	2.45018
F1QT89	rtn4a	Reticulon OS=Danio rerio GN=rtn4a PE=4 SV=1	0.983	0.864	0.9235	0.0841457	9.11161
F1Q8G3	eif4bb	Uncharacterized protein OS=Danio rerio GN=eif4bb PE=4 SV=1	0.996	0.851	0.9235	0.10253	11.1024
B8JKS9	atp1a1a.2	Uncharacterized protein OS=Danio rerio GN=atp1a1a.2 PE=3 SV=1	1.025	0.822	0.9235	0.143543	15.5433
E7FH04	mapta	Microtubule-associated protein OS=Danio rerio GN=mapta PE=3 SV=1	0.962	0.8855	0.92375	0.0540937	5.85588
F1QQ81	LOC100334409	Uncharacterized protein (Fragment) OS=Danio rerio GN=LOC100334409 PE=4 SV=1	0.9145	0.933	0.92375	0.0130815	1.41613
A5D6S3	mut	Mut protein OS=Danio rerio GN=mut PE=2 SV=1	0.9045	0.943	0.92375	0.0272236	2.94708
Q1LVK8	sec11a	Uncharacterized protein OS=Danio rerio GN=sec11a PE=4 SV=1	0.954	0.894	0.924	0.0424264	4.5916
F1R781	lcmt1	Uncharacterized protein OS=Danio rerio GN=lcmt1 PE=4 SV=1	0.968	0.88	0.924	0.0622254	6.73435
A5WV15	cwc15	Uncharacterized protein OS=Danio rerio GN=zgc:86607 PE=4 SV=1	0.9795	0.8685	0.924	0.0784889	8.49446
F1QEB3	actr3	Uncharacterized protein (Fragment) OS=Danio rerio PE=3 SV=1	0.9275	0.921	0.92425	0.00459619	0.497289
E9QCE9	esd	Uncharacterized protein OS=Danio rerio GN=esd PE=4 SV=1	0.9775	0.8715	0.9245	0.0749533	8.10744
F8W580	kmt2bb	Uncharacterized protein OS=Danio rerio GN=kmt2bb PE=4 SV=1	0.958	0.8915	0.92475	0.0470226	5.0849
Q1JPT8	clybl	Uncharacterized protein OS=Danio rerio GN=clybl PE=2 SV=1	1.048	0.8015	0.92475	0.174302	18.8485
F1RAM9	tmed7	Uncharacterized protein OS=Danio rerio GN=tmed7 PE=3 SV=1	0.9295	0.9205	0.925	0.00636396	0.687996
A3KMS9	prkacaa	Uncharacterized protein OS=Danio rerio GN=prkacaa PE=2 SV=1	0.947	0.903	0.925	0.0311127	3.36353
A9JRC7	ppp4cb	Serine/threonine-protein phosphatase 4 catalytic subunit B OS=Danio rerio GN=ppp4cb PE=2 SV=1	0.862	0.988	0.925	0.0890955	9.63194
Q1LXK0	krt1-19d	Uncharacterized protein OS=Danio rerio GN=krt1-19d PE=4 SV=1	0.846	1.004	0.925	0.111723	12.0781
F1R6L6	ncl	Uncharacterized protein OS=Danio rerio GN=ncl PE=4 SV=1	0.8755	0.975	0.92525	0.0703571	7.60412
Q7T358	gspt1l	G1 to S phase transition 1 OS=Danio rerio GN=gspt1l PE=2 SV=1	0.941	0.91	0.9255	0.0219203	2.36848
B0S6N4	crygm2d6	Uncharacterized protein OS=Danio rerio GN=crygm2d6 PE=4 SV=1	0.904	0.9475	0.92575	0.0307591	3.32262
F1Q7N3		Serine/threonine-protein phosphatase 2A 55 kDa regulatory subunit B (Fragment) OS=Danio rerio PE=3 SV=1	0.9345	0.9175	0.926	0.0120208	1.29814
Q8AW82	pa2g4a	Novel protein similar to human proliferation-associated 2G4 protein (PA2G4) OS=Danio rerio GN=pa2g4a PE=2 SV=1	0.944	0.908	0.926	0.0254558	2.74901
F1QCQ7	stom	Uncharacterized protein OS=Danio rerio GN=stom PE=4 SV=1	0.905	0.947	0.926	0.0296985	3.20718
F1QBI5	asap1a	Uncharacterized protein (Fragment) OS=Danio rerio GN=asap1a PE=4 SV=1	0.921	0.931	0.926	0.00707107	0.763614
X1WGQ0	epb41a	Uncharacterized protein OS=Danio rerio GN=epb41a PE=4 SV=1	0.935	0.917	0.926	0.0127279	1.37451
Q7ZTY9	snrnp40	Small nuclear ribonucleoprotein 40 (U5) OS=Danio rerio GN=snrnp40 PE=2 SV=1	0.9215	0.931	0.92625	0.00671751	0.725238
B1WB51	hypk	Uncharacterized protein OS=Danio rerio GN=hypk PE=2 SV=1	0.9295	0.9235	0.9265	0.00424264	0.457921
F1QIV9	hdgfrp2	Hepatoma-derived growth factor-related protein 2 OS=Danio rerio GN=hdgfrp2 PE=4 SV=1	0.937	0.916	0.9265	0.0148492	1.60272
Q860B9	ik	IK cytokine OS=Danio rerio GN=ik PE=2 SV=1	0.939	0.915	0.927	0.0169706	1.8307
F1QPH6	ddx27	Uncharacterized protein OS=Danio rerio GN=ddx27 PE=3 SV=1	0.961	0.893	0.927	0.0480833	5.18698
A5WVY7	xrn2	Uncharacterized protein OS=Danio rerio GN=xrn2 PE=4 SV=1	0.892	0.962	0.927	0.0494975	5.33953
F1RDJ8	snx12	Uncharacterized protein OS=Danio rerio GN=snx12 PE=4 SV=1	0.976	0.879	0.9275	0.0685894	7.39508
F1QVQ5	phospho2	Uncharacterized protein OS=Danio rerio GN=phospho2 PE=4 SV=1	1.004	0.851	0.9275	0.108187	11.6644
A8E7L0	anxa13l	Annexin OS=Danio rerio GN=anxa13l PE=3 SV=1	1.008	0.847	0.9275	0.113844	12.2743
F1Q924	col6a6	Uncharacterized protein (Fragment) OS=Danio rerio GN=col6a6 PE=4 SV=1	0.9595	0.896	0.92775	0.0449013	4.8398
E7FAS9	zfhx2	Uncharacterized protein OS=Danio rerio GN=zfhx2 PE=3 SV=1	0.96	0.896	0.928	0.0452548	4.8766
F1R372	arhgap5	Uncharacterized protein (Fragment) OS=Danio rerio GN=arhgap5 PE=4 SV=1	0.937	0.9195	0.92825	0.0123744	1.33309
Q6P4V4	ctnnbl1	Catenin, beta like 1 OS=Danio rerio GN=ctnnbl1 PE=2 SV=1	0.918	0.9385	0.92825	0.0144957	1.56161
F1QW59	rab5b	Uncharacterized protein OS=Danio rerio GN=rab5b PE=3 SV=1	0.9435	0.913	0.92825	0.0215668	2.32338
F6NL35	si:ch211-214j24.9	Uncharacterized protein OS=Danio rerio GN=si:ch211-214j24.9 PE=4 SV=1	0.938	0.919	0.9285	0.013435	1.44696
B0R0N3	cpne5a	Uncharacterized protein OS=Danio rerio GN=si:ch211-180j19.1 PE=4 SV=1	0.953	0.904	0.9285	0.0346482	3.73164
A5PMY6	colec12	Collectin-12 OS=Danio rerio GN=colec12 PE=2 SV=1	0.9655	0.8915	0.9285	0.0523259	5.63553
F1R147	pla2g12b	Uncharacterized protein OS=Danio rerio GN=pla2g12b PE=4 SV=1	1.0395	0.8185	0.929	0.156271	16.8214
Q1LUS8	ranbp10	Ran-binding protein 10 OS=Danio rerio GN=ranbp10 PE=3 SV=1	0.917	0.941	0.929	0.0169706	1.82676
F1QFS9	usp13	Ubiquitin carboxyl-terminal hydrolase 13 OS=Danio rerio GN=usp13 PE=2 SV=1	0.907	0.951	0.929	0.0311127	3.34905
A2BIP5	zgc:110329	Uncharacterized protein OS=Danio rerio GN=zgc:110329 PE=4 SV=1	0.9755	0.8825	0.929	0.0657609	7.07868
Q6P3L1	pabpc1b	Poly A binding protein, cytoplasmic 1 b OS=Danio rerio GN=pabpc1b PE=2 SV=1	0.991	0.867	0.929	0.0876812	9.43824
F1R3X7	nadk2	Uncharacterized protein OS=Danio rerio GN=nadk2 PE=4 SV=1	0.974	0.885	0.9295	0.0629325	6.77058
F1RA14	col14a1b	Uncharacterized protein (Fragment) OS=Danio rerio PE=4 SV=1	0.9345	0.925	0.92975	0.00671751	0.722508
Q6DC41	zgc:100864	Uncharacterized protein OS=Danio rerio GN=zgc:100864 PE=2 SV=1	0.955	0.905	0.93	0.0353553	3.80165
F1QUS0	calb2b	Uncharacterized protein OS=Danio rerio GN=calb2b PE=4 SV=1	0.9585	0.9015	0.93	0.0403051	4.33388
G1K2G3	gkap1	G kinase-anchoring protein 1 OS=Danio rerio GN=gkap1 PE=4 SV=1	0.886	0.974	0.93	0.0622254	6.6909
A0AUR9	gps1	G protein pathway suppressor 1 OS=Danio rerio GN=gps1 PE=2 SV=1	0.983	0.877	0.93	0.0749533	8.0595
F1Q975	zgc:162872	Uncharacterized protein OS=Danio rerio GN=zgc:162872 PE=4 SV=1	0.9465	0.9145	0.9305	0.0226274	2.43175
Q6NWK4	atp6v1e1b	Atp6v1e1 protein OS=Danio rerio GN=atp6v1e1b PE=2 SV=1	0.957	0.904	0.9305	0.0374767	4.02758
Q6IQM0	sf3b6	Splicing factor 3B OS=Danio rerio GN=sf3b6 PE=2 SV=1	0.8775	0.984	0.93075	0.0753069	8.09099
Q1LXD4	rbbp4	Histone-binding protein RBBP4 OS=Danio rerio GN=rbb4 PE=2 SV=1	0.949	0.913	0.931	0.0254558	2.73425
Z4YIM6	eif3d	Eukaryotic translation initiation factor 3 subunit D OS=Danio rerio GN=eif3d PE=3 SV=1	0.9385	0.924	0.93125	0.010253	1.101
X1WF87	myhb	Uncharacterized protein OS=Danio rerio GN=myhb PE=4 SV=1	0.9105	0.952	0.93125	0.0293449	3.15113
F1QEG3	fdps	Uncharacterized protein OS=Danio rerio GN=fdps PE=3 SV=1	0.986	0.877	0.9315	0.0770746	8.27425
B0S7B8	slc4a2a	Uncharacterized protein OS=Danio rerio GN=slc4a2a PE=4 SV=1	0.9475	0.916	0.93175	0.0222739	2.39054
F1QGH5	rbm25b	Uncharacterized protein OS=Danio rerio GN=rbm25 PE=4 SV=1	0.917	0.9465	0.93175	0.0208597	2.23876
F1QH58	snx7	Uncharacterized protein OS=Danio rerio GN=snx7 PE=4 SV=2	0.975	0.889	0.932	0.0608112	6.52481
Q7ZTS4	krt18	Keratin, type I cytoskeletal 18 OS=Danio rerio GN=krt18 PE=1 SV=2	0.906	0.9585	0.93225	0.0371231	3.9821
Q6DC20	arf4a	Uncharacterized protein OS=Danio rerio GN=arf4a PE=2 SV=1	1.025	0.8395	0.93225	0.131168	14.0701
F1QQA3	dido1	Uncharacterized protein OS=Danio rerio GN=dido1 PE=4 SV=1	0.962	0.903	0.9325	0.0417193	4.47392
F1QJM7	ciz1a	Uncharacterized protein (Fragment) OS=Danio rerio GN=ciz1a PE=4 SV=1	0.873	0.992	0.9325	0.0841457	9.02367
E7F1U3	trim3a	Uncharacterized protein OS=Danio rerio GN=trim3a PE=4 SV=1	0.936	0.929	0.9325	0.00494975	0.530804
A5WWG4	srsf3b	Uncharacterized protein OS=Danio rerio GN=srsf3b PE=4 SV=1	0.9085	0.9565	0.9325	0.0339411	3.6398
O93548	bE1	Embryonic 1 beta-globin OS=Danio rerio GN=bE1 PE=2 SV=1	0.9075	0.958	0.93275	0.0357089	3.82835
Q7T2B9	mtpn	Myotrophin OS=Danio rerio GN=mtpn PE=3 SV=1	0.983	0.8825	0.93275	0.0710642	7.61879
Q567W4	mrps25	Uncharacterized protein OS=Danio rerio GN=mrps25 PE=2 SV=1	0.869	0.9965	0.93275	0.0901561	9.66562
F1QVC6	srsf9	Uncharacterized protein OS=Danio rerio GN=srsf9 PE=4 SV=1	0.9825	0.8835	0.933	0.0700036	7.50306
B0S8L0	nfu1	Uncharacterized protein OS=Danio rerio GN=nfu1 PE=4 SV=1	0.928	0.938	0.933	0.00707107	0.757885
F1QCR7	nefma	Uncharacterized protein OS=Danio rerio GN=nefma PE=3 SV=1	0.971	0.895	0.933	0.0537401	5.75993
Q6DGX6	crygm2d8	Crystallin gamma EM2-8 OS=Danio rerio GN=crygm2d8 PE=2 SV=2	0.973	0.893	0.933	0.0565685	6.06308
X1WHD9	igfn1.1	Uncharacterized protein (Fragment) OS=Danio rerio GN=igfn1.1 PE=4 SV=1	0.947	0.92	0.9335	0.0190919	2.04519
Q6DH16	otub1a	OTU domain, ubiquitin aldehyde binding 1, like OS=Danio rerio GN=otub1a PE=2 SV=1	0.9445	0.923	0.93375	0.0152028	1.62814
F1QY00	nmt1a	Glycylpeptide N-tetradecanoyltransferase OS=Danio rerio GN=nmt1a PE=3 SV=1	0.961	0.9065	0.93375	0.0385373	4.12716
Q58EK7	sept9b	Sept9b protein OS=Danio rerio GN=sept9b PE=2 SV=1	0.925	0.944	0.9345	0.013435	1.43767
Q8AVB1	tnnt2c	Slow troponin T OS=Danio rerio GN=tnnt2c PE=2 SV=1	0.922	0.947	0.9345	0.0176777	1.89167
Q6DGE0	eef2k	Elongation factor-2 kinase OS=Danio rerio GN=eef2k PE=2 SV=1	1.0155	0.854	0.93475	0.114198	12.2169
F1QCJ7	nomo	Uncharacterized protein (Fragment) OS=Danio rerio GN=nomo PE=4 SV=1	0.933	0.937	0.935	0.00282843	0.302506
F6P3G4	psmd11a	26S proteasome non-ATPase regulatory subunit 11A OS=Danio rerio GN=psmd11a PE=2 SV=1	1.006	0.8645	0.93525	0.100056	10.6983
E7F4T0	plecb	Uncharacterized protein OS=Danio rerio GN=plecb PE=4 SV=1	0.962	0.909	0.9355	0.0374767	4.00606
F1QLZ5	fam60al	Uncharacterized protein (Fragment) OS=Danio rerio GN=fam60al PE=4 SV=1	0.914	0.9575	0.93575	0.0307591	3.28711
F1QYM4	eif4h	Uncharacterized protein OS=Danio rerio GN=eif4h PE=4 SV=2	1.018	0.8535	0.93575	0.116319	12.4306
Q6DH28	mob4	MOB1, Mps One Binder kinase activator-like 3 (Yeast) OS=Danio rerio GN=mob4 PE=2 SV=1	0.914	0.9595	0.93675	0.0321734	3.43457
Q5RH26	atp5c1	ATP synthase subunit gamma OS=Danio rerio GN=atp5c1 PE=3 SV=1	0.97	0.9035	0.93675	0.0470226	5.01976
Q7ZWE1	pwp1	PWP1 homolog (S. cerevisiae) OS=Danio rerio GN=pwp1 PE=2 SV=1	0.96	0.914	0.937	0.0325269	3.47139
F1Q4X8	evpla	Uncharacterized protein OS=Danio rerio GN=evpla PE=4 SV=1	0.9325	0.9415	0.937	0.00636396	0.679185
Q7SZE5	sec23a	Protein transport protein Sec23A OS=Danio rerio GN=sec23a PE=2 SV=1	0.948	0.926	0.937	0.0155563	1.66023
Q6DGZ3	thoc7	THO complex subunit 7 homolog OS=Danio rerio GN=thoc7 PE=2 SV=1	0.9235	0.951	0.93725	0.0194454	2.07473
Q6DEM5	timm8a	Mitochondrial import inner membrane translocase subunit Tim8 A OS=Danio rerio GN=timm8a PE=3 SV=1	0.96	0.915	0.9375	0.0318198	3.39411
Q6IQK3	vamp3	Uncharacterized protein OS=Danio rerio GN=vamp3 PE=2 SV=1	0.995	0.88	0.9375	0.0813173	8.67384
F1RAR2	baz1b	Tyrosine-protein kinase BAZ1B OS=Danio rerio GN=baz1b PE=4 SV=1	0.897	0.9785	0.93775	0.0576292	6.14548
E7FAD4	pkma	Pyruvate kinase OS=Danio rerio GN=pkma PE=3 SV=1	0.975	0.901	0.938	0.0523259	5.57845
E7FBB9	tjp2a	Uncharacterized protein OS=Danio rerio GN=tjp2a PE=4 SV=1	0.987	0.889	0.938	0.0692965	7.38768
F8W4C4	usp5	Ubiquitin carboxyl-terminal hydrolase OS=Danio rerio GN=usp5 PE=3 SV=1	0.988	0.888	0.938	0.0707107	7.53845
Q9I8V0	pvalb2	Parvalbumin-2 OS=Danio rerio GN=pvalb2 PE=3 SV=3	1.038	0.838	0.938	0.141421	15.0769
Q6P125	cirh1a	Cirrhosis, autosomal recessive 1A (Cirhin) OS=Danio rerio GN=cirh1a PE=2 SV=1	0.9965	0.8805	0.9385	0.0820244	8.73995
Q6DI32	snx5	Snx5 protein OS=Danio rerio GN=snx5 PE=1 SV=1	0.999	0.878	0.9385	0.0855599	9.11667
F8W429	dnm1a	Uncharacterized protein OS=Danio rerio GN=dnm1a PE=3 SV=1	0.9125	0.9645	0.9385	0.0367696	3.91791
F1QH34	eif4a3	Eukaryotic initiation factor 4A-III OS=Danio rerio GN=eif4a3 PE=3 SV=1	0.959	0.919	0.939	0.0282843	3.01217
F1QM13	stxbp1a	Uncharacterized protein OS=Danio rerio GN=stxbp1a PE=4 SV=1	0.959	0.919	0.939	0.0282843	3.01217
F1QS59	sec24c	Uncharacterized protein OS=Danio rerio GN=sec24c PE=4 SV=1	1.014	0.864	0.939	0.106066	11.2956
F1RB32	arfgap2	Uncharacterized protein OS=Danio rerio GN=arfgap2 PE=4 SV=1	1.026	0.852	0.939	0.123037	13.1029
F1REH0	vcla	Uncharacterized protein OS=Danio rerio GN=vcla PE=4 SV=1	1.056	0.822	0.939	0.165463	17.6212
A3KPI6	si:ch211-288g17.3	Uncharacterized protein OS=Danio rerio GN=si:ch211-288g17.3 PE=4 SV=1	0.857	1.022	0.9395	0.116673	12.4186
F1QE09	spag7	Sperm-associated antigen 7 homolog OS=Danio rerio GN=spag7 PE=4 SV=1	0.911	0.968	0.9395	0.0403051	4.29006
E7FB15	hcfc1b	Uncharacterized protein OS=Danio rerio GN=hcfc1b PE=4 SV=1	0.887	0.992	0.9395	0.0742462	7.90274
A0JML7	adpgk	ADP-dependent glucokinase OS=Danio rerio GN=adpgk PE=2 SV=1	1.013	0.866	0.9395	0.103945	11.0638
Q804W0	pvalb1	Parvalbumin 1 OS=Danio rerio GN=pvalb1 PE=2 SV=1	1.073	0.806	0.9395	0.188798	20.0955
F1Q8J2	ubr5	Uncharacterized protein OS=Danio rerio GN=ubr5 PE=4 SV=1	0.947	0.9325	0.93975	0.010253	1.09104
F1Q633	fras1	Uncharacterized protein OS=Danio rerio GN=fras1 PE=4 SV=1	0.8565	1.023	0.93975	0.117733	12.5281
A7MCR1	uqcrfs1	Cytochrome b-c1 complex subunit Rieske, mitochondrial OS=Danio rerio GN=uqcrfs1 PE=2 SV=1	0.943	0.937	0.94	0.00424264	0.451345
F1R833	nrap	Uncharacterized protein OS=Danio rerio GN=zgc:136406 PE=4 SV=1	0.9245	0.9555	0.94	0.0219203	2.33195
E7F780	ckap5	Uncharacterized protein OS=Danio rerio GN=ckap5 PE=4 SV=1	0.918	0.962	0.94	0.0311127	3.30986
Q7ZVF3	sdha	Succinate dehydrogenase [ubiquinone] flavoprotein subunit, mitochondrial OS=Danio rerio GN=sdha PE=2 SV=2	0.86	1.02	0.94	0.113137	12.0359
F1REH8	anxa13	Annexin OS=Danio rerio GN=anxa13 PE=3 SV=1	1.001	0.8795	0.94025	0.0859135	9.1373
A8E5K6	cnot8	CCR4-NOT transcription complex, subunit 8 OS=Danio rerio GN=cnot8 PE=2 SV=1	0.943	0.938	0.9405	0.00353553	0.375921
Q6PBU7	uqcc2	Ubiquinol-cytochrome-c reductase complex assembly factor 2 OS=Danio rerio GN=uqcc2 PE=2 SV=1	0.931	0.95	0.9405	0.013435	1.4285
F6PBT6	cps1	Uncharacterized protein OS=Danio rerio GN=cps1 PE=3 SV=1	0.9715	0.9095	0.9405	0.0438406	4.66142
B2GTW6	cs	Citrate synthase OS=Danio rerio GN=cs PE=2 SV=1	0.9545	0.927	0.94075	0.0194454	2.06701
F1QSP8	prdx4	Uncharacterized protein OS=Danio rerio GN=prdx4 PE=4 SV=1	0.9785	0.903	0.94075	0.0533866	5.67489
F1QMF9	nedd8l	Uncharacterized protein OS=Danio rerio GN=nedd8l PE=4 SV=1	0.987	0.8945	0.94075	0.0654074	6.95268
F1QSU4	pdlim5b	Uncharacterized protein OS=Danio rerio GN=pdlim5b PE=4 SV=1	0.89	0.9915	0.94075	0.0717713	7.62916
Q6PHJ8	myl12.1	Myosin, light polypeptide 9, like OS=Danio rerio GN=myl12.1 PE=2 SV=1	0.94	0.942	0.941	0.00141421	0.150288
Q6PI52	calm1a	Calmodulin OS=Danio rerio GN=calm1a PE=2 SV=3	0.948	0.934	0.941	0.00989949	1.05202
F1R7K1	prpf8	Uncharacterized protein OS=Danio rerio GN=prpf8 PE=4 SV=1	0.934	0.948	0.941	0.00989949	1.05202
F1QGB8	dachd	Uncharacterized protein OS=Danio rerio GN=dachd PE=4 SV=1	0.9525	0.9305	0.9415	0.0155563	1.65229
X1WE19	col7a1	Uncharacterized protein OS=Danio rerio GN=col7a1 PE=4 SV=1	0.926	0.957	0.9415	0.0219203	2.32823
F1R2H0	nup58	Uncharacterized protein OS=Danio rerio GN=nupl1 PE=4 SV=1	0.9065	0.9765	0.9415	0.0494975	5.2573
Q6PHK6	purb	Transcriptional activator protein Pur-beta OS=Danio rerio GN=purb PE=2 SV=3	0.996	0.887	0.9415	0.0770746	8.18637
B0S758	ttna	Uncharacterized protein OS=Danio rerio GN=ttna PE=4 SV=1	1	0.883	0.9415	0.0827315	8.7872
F1QL68	huwe1	Uncharacterized protein (Fragment) OS=Danio rerio GN=huwe1 PE=4 SV=1	0.949	0.9345	0.94175	0.010253	1.08872
E7FCQ2	adck2	Uncharacterized protein OS=Danio rerio GN=si:ch211-117k16.3 PE=4 SV=1	0.931	0.953	0.942	0.0155563	1.65142
F1RCD5	cadpsb	Uncharacterized protein OS=Danio rerio GN=cadpsb PE=4 SV=1	0.921	0.963	0.942	0.0296985	3.15271
E7FC31	gak	Uncharacterized protein OS=Danio rerio GN=gak PE=4 SV=1	0.987	0.897	0.942	0.0636396	6.7558
E7F8B2	LOC798092	Uncharacterized protein OS=Danio rerio GN=LOC798092 PE=4 SV=1	0.9535	0.931	0.94225	0.0159099	1.6885
F1QFQ7	acadsb	Uncharacterized protein OS=Danio rerio GN=acadsb PE=3 SV=2	1.0335	0.851	0.94225	0.129047	13.6956
Q1LXW2	rprd2a	Uncharacterized protein OS=Danio rerio GN=rprd2a PE=4 SV=1	0.991	0.894	0.9425	0.0685894	7.27739
F1QNV4	nup133	Uncharacterized protein OS=Danio rerio GN=nup133 PE=4 SV=1	0.9235	0.9615	0.9425	0.0268701	2.85093
F1QB54	pabpc1a	Uncharacterized protein OS=Danio rerio GN=pabpc1a PE=4 SV=1	0.985	0.9	0.9425	0.0601041	6.37709
Q7T2E1	sec13	SEC13 homolog (S. cerevisiae) OS=Danio rerio GN=sec13 PE=2 SV=1	0.972	0.9135	0.94275	0.0413657	4.38777
Q7SZC9	hnrnpr	Heterogeneous nuclear ribonucleoprotein R OS=Danio rerio GN=hnrnpr PE=2 SV=1	0.9535	0.9325	0.943	0.0148492	1.57468
E7F9R1	atp1b4	Uncharacterized protein OS=Danio rerio GN=atp1b4 PE=3 SV=1	0.978	0.909	0.9435	0.0487904	5.17121
E7F235	lama1	Uncharacterized protein OS=Danio rerio GN=lama1 PE=4 SV=1	0.899	0.988	0.9435	0.0629325	6.67011
Q5MPX4	tfr1a	Transferrin receptor 1a OS=Danio rerio GN=tfr1a PE=2 SV=1	0.8855	1.0015	0.9435	0.0820244	8.69363
F1QWP7	nop2	Uncharacterized protein OS=Danio rerio GN=nop2 PE=4 SV=1	0.944	NA	0.944
Q6TNV0	cox4i1	Cytochrome c oxidase subunit IV isoform 1 OS=Danio rerio GN=cox4i1 PE=2 SV=1	0.954	0.9345	0.94425	0.0137886	1.46027
F1QPL7	pcca	Uncharacterized protein (Fragment) OS=Danio rerio GN=pcca PE=3 SV=1	0.979	0.91	0.9445	0.0487904	5.16574
Q7ZVX8	atp6v1d	ATPase, H+ transporting, V1 subunit D OS=Danio rerio GN=atp6v1d PE=2 SV=1	0.943	0.947	0.945	0.00282843	0.299304
F1R4S7	ak3	Uncharacterized protein OS=Danio rerio GN=ak3 PE=3 SV=1	0.925	0.965	0.945	0.0282843	2.99304
E7FAB3	hnrnpa1a	Uncharacterized protein OS=Danio rerio GN=hnrnpa1a PE=4 SV=1	0.973	0.917	0.945	0.039598	4.19026
A1L144	mprip	LOC556935 protein (Fragment) OS=Danio rerio GN=LOC556935 PE=2 SV=1	0.947	0.9435	0.94525	0.00247487	0.261822
F5H8N4	lrpprc	Uncharacterized protein (Fragment) OS=Danio rerio GN=lrpprc PE=4 SV=1	0.9735	0.9175	0.9455	0.039598	4.18805
Q6NZ07	ncl1	Nicalin-1 OS=Danio rerio GN=ncl1 PE=2 SV=1	0.891	1	0.9455	0.0770746	8.15173
Q6PC68	atp6v1ba	ATPase, H+ transporting, lysosomal, V1 subunit B, member a OS=Danio rerio GN=atp6v1ba PE=2 SV=1	0.951	0.941	0.946	0.00707107	0.74747
F1RB69	thoc5	THO complex subunit 5 homolog OS=Danio rerio GN=thoc5 PE=4 SV=1	0.937	0.955	0.946	0.0127279	1.34545
F1QS95	prx	Uncharacterized protein OS=Danio rerio GN=prx PE=4 SV=1	0.974	0.918	0.946	0.039598	4.18583
A8E7N8	psmb4	Proteasome subunit beta type OS=Danio rerio GN=psmb4 PE=3 SV=1	1.025	0.867	0.946	0.111723	11.81
Q6NVA6	myl9b	Myosin, light polypeptide 9, regulatory OS=Danio rerio GN=myl9b PE=2 SV=1	0.9615	0.931	0.94625	0.0215668	2.27918
Q6PC91	btf3l4	Transcription factor BTF3 homolog 4 OS=Danio rerio GN=btf3l4 PE=2 SV=1	0.9975	0.895	0.94625	0.0724784	7.65955
F1QFR5	zgc:101000	Uncharacterized protein (Fragment) OS=Danio rerio GN=zgc:101000 PE=4 SV=1	1.016	0.8765	0.94625	0.0986414	10.4245
Q7ZUI3	ttc9c	Uncharacterized protein OS=Danio rerio GN=ttc9c PE=2 SV=1	0.942	0.951	0.9465	0.00636396	0.672368
Q802Z5	nono	Non-POU domain containing, octamer-binding OS=Danio rerio GN=nono PE=2 SV=1	0.9585	0.9345	0.9465	0.0169706	1.79298
E7F8F6	atp1a3b	Uncharacterized protein OS=Danio rerio GN=atp1a3b PE=3 SV=1	0.9605	0.9325	0.9465	0.019799	2.09181
Q7SZR4	pgam1a	Phosphoglycerate mutase 1a OS=Danio rerio GN=pgam1a PE=2 SV=1	0.9465	NA	0.9465
Q6PFV1	arpp19a	Uncharacterized protein OS=Danio rerio GN=arpp19a PE=2 SV=1	0.973	0.9205	0.94675	0.0371231	3.92111
F1Q6Y6	rsf1b.1	Uncharacterized protein (Fragment) OS=Danio rerio GN=rsf1b.1 PE=4 SV=1	0.948	0.946	0.947	0.00141421	0.149336
Q08BX6	casq1b	Calsequestrin OS=Danio rerio GN=casq1b PE=2 SV=1	0.971	0.923	0.947	0.0339411	3.58407
B0S6G0	slc38a3a	Uncharacterized protein OS=Danio rerio GN=slc38a3a PE=4 SV=1	0.9465	0.948	0.94725	0.00106066	0.111973
Q08BJ3	gabra1	Gabra1 protein OS=Danio rerio GN=gabra1 PE=2 SV=1	1.0145	0.88	0.94725	0.0951059	10.0402
Q1JPY8	pspc1	Paraspeckle component 1 OS=Danio rerio GN=pspc1 PE=2 SV=1	0.927	0.968	0.9475	0.0289914	3.05978
Q6P0Z0	lmnl3	Lamin L3 OS=Danio rerio GN=lmnl3 PE=2 SV=1	0.9305	0.965	0.94775	0.0243952	2.57401
Q1LYB6	atpif1b	ATPase inhibitor B, mitochondrial OS=Danio rerio GN=atpif1b PE=3 SV=1	0.9285	0.967	0.94775	0.0272236	2.87245
F1Q9D2	cpne3	Uncharacterized protein OS=Danio rerio GN=cpne3 PE=4 SV=1	0.959	0.937	0.948	0.0155563	1.64097
Q7T3G2	ywhah	Tyrosine 3-monooxygenase/tryptophan 5-monooxygenase activation protein, eta polypeptide OS=Danio rerio GN=ywhah PE=2 SV=1	0.967	0.929	0.948	0.0268701	2.83439
Q9I8U7	mylz3	Fast skeletal muscle myosin light polypeptide 3 OS=Danio rerio GN=mylz3 PE=2 SV=1	0.924	0.972	0.948	0.0339411	3.58029
Q1ED17	top1l	Topoisomerase (DNA) I, like OS=Danio rerio GN=top1l PE=2 SV=1	0.931	0.966	0.9485	0.0247487	2.60925
Q5PRD0	ywhaba	14-3-3 protein beta/alpha-A OS=Danio rerio GN=ywhaba PE=2 SV=2	1.0155	0.882	0.94875	0.0943988	9.9498
A7E2K5	crybb1l2	Uncharacterized protein OS=Danio rerio GN=crybb1l2 PE=2 SV=1	0.951	0.947	0.949	0.00282843	0.298043
Q6DGH3	sec61b	Protein transport protein Sec61 subunit alpha-like 2 OS=Danio rerio GN=sec61b PE=2 SV=1	0.938	0.96	0.949	0.0155563	1.63924
Q5RKP8	smx5	Smx5 OS=Danio rerio GN=smx5 PE=2 SV=1	0.982	0.916	0.949	0.046669	4.91771
Q803K4	setd6	N-lysine methyltransferase setd6 OS=Danio rerio GN=setd6 PE=2 SV=1	0.9755	0.9235	0.9495	0.0367696	3.87252
F1R8T2	icn2	Uncharacterized protein (Fragment) OS=Danio rerio GN=icn2 PE=4 SV=1	0.997	0.902	0.9495	0.0671751	7.07479
Q6DRK0	atp6v1f	V-type proton ATPase subunit F OS=Danio rerio GN=atp6v1f PE=2 SV=1	0.999	0.9005	0.94975	0.06965	7.33351
Q803Q7	aldoaa	Fructose-bisphosphate aldolase OS=Danio rerio GN=aldoaa PE=2 SV=1	1.042	0.8575	0.94975	0.130461	13.7364
Q6PFT7	cotl1	Coactosin-like 1 OS=Danio rerio GN=cotl1 PE=2 SV=1	1.0215	0.878	0.94975	0.10147	10.6838
X1WG23	sptbn5	Uncharacterized protein OS=Danio rerio GN=si:dkey-28g23.4 PE=4 SV=1	0.981	0.919	0.95	0.0438406	4.6148
Q9I9N6	pycard	Apoptosis-associated speck-like protein containing a CARD OS=Danio rerio GN=pycard PE=1 SV=1	0.887	1.013	0.95	0.0890955	9.37847
F1QSX8	lpp	Uncharacterized protein OS=Danio rerio GN=lpp PE=4 SV=1	1.073	0.827	0.95	0.173948	18.3103
Q6DHB6	krt17	Uncharacterized protein OS=Danio rerio GN=krt17 PE=2 SV=1	0.756	1.144	0.95	0.274357	28.8797
F1R434	myg1	Uncharacterized protein OS=Danio rerio GN=myg1 PE=4 SV=1	0.9445	0.956	0.95025	0.00813173	0.855746
B3DFP2	uqcc3	UPF0723 protein C11orf83 homolog OS=Danio rerio GN=si:dkey-88p24.9 PE=3 SV=2	0.98	0.921	0.9505	0.0417193	4.3892
F8W5W5	xirp2b	Uncharacterized protein (Fragment) OS=Danio rerio GN=xirp2b PE=4 SV=1	0.8325	1.069	0.95075	0.167231	17.5894
F1Q4Q8	sardh	Uncharacterized protein OS=Danio rerio GN=sardh PE=3 SV=1	0.9535	0.9485	0.951	0.00353553	0.37177
B8JIZ8	nup153	Uncharacterized protein OS=Danio rerio GN=nup153 PE=4 SV=1	0.954	0.948	0.951	0.00424264	0.446124
Q1LVN0	chd2	Uncharacterized protein OS=Danio rerio GN=chd2 PE=4 SV=1	0.9395	0.9625	0.951	0.0162635	1.71014
A4VAK4	hspb1	Heat shock protein 1 OS=Danio rerio GN=hspb1 PE=2 SV=1	0.939	0.963	0.951	0.0169706	1.7845
F1R6L2	hip1	Uncharacterized protein OS=Danio rerio GN=hip1 PE=4 SV=1	0.9745	0.928	0.95125	0.0328805	3.45655
Q6NYE3	pgm2	Phosphoglucomutase 2 OS=Danio rerio GN=pgm2 PE=2 SV=1	1.001	0.9015	0.95125	0.0703571	7.39628
F1QFW3	LOC100536916	Uncharacterized protein (Fragment) OS=Danio rerio GN=LOC100536916 PE=4 SV=1	0.9645	0.9385	0.9515	0.0183848	1.93219
E7FDB9	LOC100332905	Uncharacterized protein OS=Danio rerio GN=LOC100332905 PE=4 SV=1	0.968	0.935	0.9515	0.0233345	2.45239
Q6YLH7	cav3	Caveolin OS=Danio rerio GN=cav3 PE=2 SV=1	1.015	0.888	0.9515	0.0898026	9.438
A0JMJ1	scinla	Scinderin like a OS=Danio rerio GN=scinla PE=2 SV=2	1.038	0.865	0.9515	0.122329	12.8565
A3KPP9	exoc1	Uncharacterized protein OS=Danio rerio GN=exoc1 PE=4 SV=1	1.037	0.8665	0.95175	0.120562	12.6674
Q6TGR5	ptenb	Phosphatase and tensin-like protein B long splice variant OS=Danio rerio GN=ptenb PE=2 SV=1	1.26	1.3	1.28	0.0282843	0.0220971
Q803F5	apmap	Adipocyte plasma membrane-associated protein OS=Danio rerio GN=apmap PE=2 SV=1	0.9675	0.9375	0.9525	0.0212132	2.22711
Q1JPZ7	prpf39	Pre-mRNA-processing factor 39 OS=Danio rerio GN=prpf39 PE=2 SV=2	0.969	0.936	0.9525	0.0233345	2.44982
F1Q5A9	ube4b	Uncharacterized protein OS=Danio rerio GN=ube4b PE=4 SV=1	0.9755	0.9295	0.9525	0.0325269	3.4149
Q6DI20	dpp3	Dipeptidylpeptidase 3 OS=Danio rerio GN=dpp3 PE=2 SV=1	1.014	0.891	0.9525	0.0869741	9.13114
E9QGA9	gapdh	Glyceraldehyde-3-phosphate dehydrogenase OS=Danio rerio GN=gapdh PE=3 SV=2	0.9125	0.993	0.95275	0.0569221	5.9745
Q5RKM3	stip1	Stress-induced-phosphoprotein 1 (Hsp70/Hsp90-organizing protein) OS=Danio rerio GN=stip1 PE=2 SV=1	0.948	0.958	0.953	0.00707107	0.74198
E7F3H9	csde1	Uncharacterized protein OS=Danio rerio GN=csde1 PE=4 SV=1	0.968	0.938	0.953	0.0212132	2.22594
E7FBH6	trrap	Uncharacterized protein OS=Danio rerio GN=trrap PE=4 SV=1	0.9075	0.9985	0.953	0.0643467	6.75202
F1R1Z6	tsc22d1	Uncharacterized protein (Fragment) OS=Danio rerio GN=tsc22d1 PE=4 SV=1	0.948	0.958	0.953	0.00707107	0.74198
F1QYJ3	smn1	Survival motor neuron protein 1 OS=Danio rerio GN=smn1 PE=4 SV=1	0.978	0.928	0.953	0.0353553	3.7099
Q0P3T7	si:dkey-56m19.5	LOC561593 protein (Fragment) OS=Danio rerio GN=LOC561593 PE=2 SV=1	0.991	0.915	0.953	0.0537401	5.63905
Q4H4B6	scrib	Protein scribble homolog OS=Danio rerio GN=scrib PE=1 SV=1	0.96	0.947	0.9535	0.00919239	0.964068
E7F6S5	tusc5a	Uncharacterized protein OS=Danio rerio GN=si:dkey-151p21.9 PE=4 SV=1	0.9625	0.9445	0.9535	0.0127279	1.33486
F1Q9K4	polr2a	DNA-directed RNA polymerase OS=Danio rerio GN=polr2a PE=3 SV=1	0.927	0.98	0.9535	0.0374767	3.93043
F1QSE1	vmhcl	Uncharacterized protein OS=Danio rerio GN=vmhcl PE=4 SV=1	0.917	0.99	0.9535	0.0516188	5.41361
E7F354	ywhag2	Uncharacterized protein OS=Danio rerio GN=ywhag2 PE=4 SV=1	1.002	0.905	0.9535	0.0685894	7.19343
X1WD79	taok2a	Uncharacterized protein OS=Danio rerio GN=taok2a PE=4 SV=1	0.953	0.9545	0.95375	0.00106066	0.111209
E7F0F1	CU929052.1	Uncharacterized protein OS=Danio rerio GN=CU929052.1 PE=4 SV=1	0.9855	0.922	0.95375	0.0449013	4.70787
E7F2T3	si:ch1073-159d7.7	Uncharacterized protein OS=Danio rerio GN=FP325123.1 PE=3 SV=1	1.001	0.907	0.954	0.066468	6.9673
A8DZ95	dpysl2b	Uncharacterized protein OS=Danio rerio GN=dpysl2b PE=4 SV=1	0.959	0.95	0.9545	0.00636396	0.666732
Q32PS5	grpel1	GrpE protein homolog OS=Danio rerio GN=grpel1 PE=2 SV=1	0.9515	0.9575	0.9545	0.00424264	0.444488
F1QUA3	tln2a	Uncharacterized protein OS=Danio rerio GN=tln2a PE=4 SV=1	0.962	0.947	0.9545	0.0106066	1.11122
B7ZDA6	lamb2	Uncharacterized protein OS=Danio rerio GN=lamb2 PE=4 SV=1	0.935	0.974	0.9545	0.0275772	2.88917
E7F547	mgea5	Uncharacterized protein OS=Danio rerio GN=mgea5 PE=4 SV=1	0.971	0.9385	0.95475	0.022981	2.40701
F1R3V8	ccdc47	Coiled-coil domain-containing protein 47 OS=Danio rerio GN=ccdc47 PE=4 SV=1	0.9335	0.976	0.95475	0.030052	3.14763
F1R484	diablob	Uncharacterized protein (Fragment) OS=Danio rerio GN=diablob PE=4 SV=1	0.9665	0.9435	0.955	0.0162635	1.70298
E7F4A6	phf21ab	Uncharacterized protein OS=Danio rerio GN=phf21ab PE=4 SV=1	0.92	0.99	0.955	0.0494975	5.18298
F1R772	setdb1a	Histone-lysine N-methyltransferase SETDB1-A OS=Danio rerio GN=setdb1a PE=3 SV=1	0.9645	0.9455	0.955	0.013435	1.40681
Q7T3D3	gnai1	Guanine nucleotide binding protein (G protein), alpha inhibiting activity polypeptide 1 OS=Danio rerio GN=gnai1 PE=2 SV=1	0.924	0.986	0.955	0.0438406	4.59064
F8W2V6	idh3b	Uncharacterized protein OS=Danio rerio GN=idh3b PE=3 SV=1	0.957	0.954	0.9555	0.00212132	0.222012
E7F3X7	kdm3b	Uncharacterized protein OS=Danio rerio GN=wu:fe01c10 PE=4 SV=1	0.958	0.953	0.9555	0.00353553	0.370019
Q7SX99	fh	Fumarate hydratase, mitochondrial OS=Danio rerio GN=fh PE=2 SV=1	0.938	0.973	0.9555	0.0247487	2.59013
Q7ZVK9	tpm1	Tpm1 protein OS=Danio rerio GN=tpm1 PE=2 SV=1	0.912	0.999	0.9555	0.0615183	6.43833
Q7SYH6	pah	Pah OS=Danio rerio GN=pah PE=2 SV=1	1.001	0.91	0.9555	0.0643467	6.73435
Q502D1	glod5	Glyoxalase domain-containing protein 5 OS=Danio rerio GN=glod5 PE=2 SV=1	0.9555	NA	0.9555
Q1LVZ0	rab11ba	Uncharacterized protein OS=Danio rerio GN=rab11ba PE=3 SV=1	0.9325	0.979	0.95575	0.0328805	3.44028
F1QF75	mrc1a	Uncharacterized protein OS=Danio rerio GN=mrc1a PE=4 SV=1	0.9435	0.9685	0.956	0.0176777	1.84913
Q6PC06	ahcyl2	Adenosylhomocysteinase OS=Danio rerio GN=ahcyl2 PE=2 SV=1	0.918	0.994	0.956	0.0537401	5.62135
F1QM44	faah2b	Fatty-acid amide hydrolase 2-B OS=Danio rerio GN=faah2b PE=4 SV=1	0.972	0.941	0.9565	0.0219203	2.29172
F1QNZ4	mad1l1	Uncharacterized protein OS=Danio rerio GN=mad1l1 PE=4 SV=1	0.939	0.974	0.9565	0.0247487	2.58743
F1QAA7	acss2	Uncharacterized protein OS=Danio rerio GN=acss2 PE=4 SV=1	1.0095	0.904	0.95675	0.0745998	7.79721
Q6DH77	pbdc1	Uncharacterized protein OS=Danio rerio GN=pbdc1 PE=2 SV=1	1.0275	0.886	0.95675	0.100056	10.4579
Q7T303	cnn3a	Calponin 3, acidic a OS=Danio rerio GN=cnn3a PE=2 SV=1	1.052	0.862	0.957	0.13435	14.0387
B0UY57	rif1	Uncharacterized protein OS=Danio rerio GN=rif1 PE=4 SV=1	0.97	0.9445	0.95725	0.0180312	1.88365
Q6PFS4	immt	Inner membrane protein, mitochondrial (Mitofilin) OS=Danio rerio GN=immt PE=2 SV=1	0.9465	0.9685	0.9575	0.0155563	1.62468
Q1L9A1	hnrnpul1	Uncharacterized protein OS=Danio rerio GN=hnrnpul1 PE=4 SV=1	0.948	0.967	0.9575	0.013435	1.40314
Q7ZWC4	pelo	Protein pelota homolog OS=Danio rerio GN=pelo PE=2 SV=1	0.993	0.922	0.9575	0.0502046	5.2433
Q2L6L0	cnpy2	Canopy2 OS=Danio rerio GN=cnpy2 PE=2 SV=1	1.038	0.877	0.9575	0.113844	11.8897
B8A4U0	cd99	Uncharacterized protein OS=Danio rerio GN=cd99 PE=4 SV=1	0.866	1.049	0.9575	0.129401	13.5144
Q1LVD7	efhd2	Si:dkey-72l14.9 OS=Danio rerio GN=efhd2 PE=2 SV=1	1.055	0.86	0.9575	0.137886	14.4006
Q804V9	pvalb5	Parvalbumin 5 OS=Danio rerio GN=pvalb5 PE=2 SV=1	1.039	0.8765	0.95775	0.114905	11.9974
Q5TZ68	cacna2d1a	Uncharacterized protein OS=Danio rerio GN=cacna2d1a PE=4 SV=2	0.869	1.0465	0.95775	0.125511	13.1048
F1QCD4	got2b	Aspartate aminotransferase OS=Danio rerio GN=got2b PE=3 SV=1	0.947	0.969	0.958	0.0155563	1.62384
Q0E671	cmasa	Cytidine monophosphate sialic acid synthetase 1 OS=Danio rerio GN=cmasa PE=2 SV=1	1.014	0.902	0.958	0.079196	8.2668
F1QE33	dct	Uncharacterized protein OS=Danio rerio GN=dct PE=4 SV=1	0.885	1.031	0.958	0.103238	10.7764
E7F1G8	si:ch211-175g6.7	Uncharacterized protein OS=Danio rerio GN=si:ch211-175g6.7 PE=3 SV=1	0.963	0.9535	0.95825	0.00671751	0.701019
F1QVH4	arnt2	Aryl hydrocarbon receptor nuclear translocator 2 OS=Danio rerio GN=arnt2 PE=4 SV=1	0.9705	0.9465	0.9585	0.0169706	1.77053
B0R068	atp1a1b	Uncharacterized protein OS=Danio rerio GN=atp1a1b PE=3 SV=1	0.9555	0.9615	0.9585	0.00424264	0.442633
F1QK56	necab2	Uncharacterized protein OS=Danio rerio GN=necab2 PE=4 SV=1	1.004	0.913	0.9585	0.0643467	6.71327
Q7ZVK8	mapk3	Extracellular signal-regulated kinase 1 OS=Danio rerio GN=mapk3 PE=2 SV=1	1.01	0.907	0.9585	0.072832	7.59854
F1Q511	acin1b	Uncharacterized protein OS=Danio rerio GN=acin1b PE=4 SV=1	0.978	0.9395	0.95875	0.0272236	2.83949
Q9DGK4	tpt1	Translationally-controlled tumor protein homolog OS=Danio rerio GN=tpt1 PE=2 SV=1	0.988	0.9295	0.95875	0.0413657	4.31455
Q9PUQ6	tmod4	Sk-tropomodulin OS=Danio rerio GN=tmod4 PE=2 SV=1	0.9515	0.9665	0.959	0.0106066	1.10601
F1QLT3	fgfbp2b	Uncharacterized protein OS=Danio rerio GN=fgfbp2b PE=4 SV=1	0.939	0.979	0.959	0.0282843	2.94935
F1QGR7	elavl4	Uncharacterized protein OS=Danio rerio GN=elavl4 PE=4 SV=1	0.982	0.936	0.959	0.0325269	3.39175
F1QXG8	tpd52l2b	Uncharacterized protein OS=Danio rerio GN=tpd52l2b PE=4 SV=1	0.985	0.933	0.959	0.0367696	3.83416
F1RCV1	cgna	Uncharacterized protein (Fragment) OS=Danio rerio GN=cgna PE=4 SV=1	1.036	0.8825	0.95925	0.108541	11.3152
Q7ZVR1	wdr75	WD repeat-containing protein 75 OS=Danio rerio GN=wdr75 PE=2 SV=2	0.955	0.964	0.9595	0.00636396	0.663258
F1QT82	prph	Uncharacterized protein OS=Danio rerio GN=prph PE=3 SV=1	0.9085	1.0105	0.9595	0.0721249	7.51692
Q1MTA9	cpt1aa	Uncharacterized protein OS=Danio rerio GN=cpt1a PE=3 SV=1	0.9025	1.0165	0.9595	0.0806102	8.40127
F1QNJ5	gart	Uncharacterized protein OS=Danio rerio GN=gart PE=3 SV=1	1.0305	0.8885	0.9595	0.100409	10.4647
F1R6L1	add3a	Uncharacterized protein OS=Danio rerio GN=add3a PE=4 SV=1	0.959	0.9615	0.96025	0.00176777	0.184094
Q4V918	psma3	Proteasome subunit alpha type OS=Danio rerio GN=psma3 PE=2 SV=1	0.979	0.9415	0.96025	0.0265165	2.76142
Q6PH11	pym1	Partner of Y14 and mago OS=Danio rerio GN=wibg PE=2 SV=1	0.929	0.9915	0.96025	0.0441942	4.60236
E7F0A1	pfn1	Uncharacterized protein OS=Danio rerio GN=pfn1 PE=4 SV=1	1.0765	0.844	0.96025	0.164402	17.1208
B3DI58	ngs	Uncharacterized protein OS=Danio rerio GN=ngs PE=2 SV=1	0.948	0.973	0.9605	0.0176777	1.84047
F1QEG2	klhl41b	Uncharacterized protein OS=Danio rerio GN=klhl41b PE=4 SV=1	1.006	0.915	0.9605	0.0643467	6.69929
B8JLZ3	anxa1b	Annexin OS=Danio rerio GN=anxa1b PE=3 SV=1	1.042	0.8795	0.96075	0.114905	11.9599
F1RBD7	plcd1a	Phosphoinositide phospholipase C OS=Danio rerio GN=plcd1a PE=4 SV=1	0.923	0.999	0.961	0.0537401	5.5921
E7FFN2	alpk3a	Uncharacterized protein OS=Danio rerio GN=alpk3a PE=4 SV=1	1.029	0.893	0.961	0.0961665	10.0069
E7EXW7	aldh1l2	Uncharacterized protein OS=Danio rerio GN=aldh1l2 PE=3 SV=2	0.963	0.959	0.961	0.00282843	0.294321
X1WDQ3	prr12b	Uncharacterized protein OS=Danio rerio GN=prr12b PE=4 SV=1	0.99	0.9325	0.96125	0.0406586	4.22977
F1QC13	pacsin2	Uncharacterized protein OS=Danio rerio GN=pacsin2 PE=4 SV=1	0.9835	0.939	0.96125	0.0314663	3.27347
F1R6N3	anxa6	Annexin (Fragment) OS=Danio rerio GN=anxa6 PE=3 SV=1	1.0255	0.897	0.96125	0.0908632	9.45261
F1QDQ1	copa	Coatomer subunit alpha OS=Danio rerio GN=copa PE=3 SV=1	0.956	0.967	0.9615	0.00777817	0.808963
F1QY96	syncrip	Uncharacterized protein OS=Danio rerio GN=syncrip PE=4 SV=1	0.954	0.969	0.9615	0.0106066	1.10313
F1R2E0	hnrnpm	Uncharacterized protein OS=Danio rerio GN=hnrnpm PE=4 SV=2	0.948	0.975	0.9615	0.0190919	1.98564
Q6P2T0	tmem38a	Trimeric intracellular cation channel type A OS=Danio rerio GN=tmem38a PE=2 SV=1	0.935	0.988	0.9615	0.0374767	3.89773
X1WCS8	si:ch1073-55a19.2	Uncharacterized protein (Fragment) OS=Danio rerio GN=si:ch1073-55a19.2 PE=4 SV=1	0.99	0.933	0.9615	0.0403051	4.1919
F1QLH9	nucb1	Uncharacterized protein OS=Danio rerio GN=nucb1 PE=4 SV=1	0.998	0.925	0.9615	0.0516188	5.36857
E7FAI9	si:ch73-366l1.5	Uncharacterized protein OS=Danio rerio GN=si:ch73-366l1.5 PE=4 SV=1	1.044	0.879	0.9615	0.116673	12.1344
E7FGC7	itga7	Uncharacterized protein OS=Danio rerio GN=itga7 PE=4 SV=1	0.99	0.9335	0.96175	0.0399515	4.15405
Q6DH12	crygm2d13	Uncharacterized protein OS=Danio rerio GN=crygm2d13 PE=2 SV=1	0.8815	1.042	0.96175	0.113491	11.8004
F1QNE0	nasp	Uncharacterized protein OS=Danio rerio GN=nasp PE=4 SV=1	0.984	0.94	0.962	0.0311127	3.23417
F1RA09	ppp1r10	Uncharacterized protein OS=Danio rerio GN=ppp1r10 PE=4 SV=1	0.988	0.936	0.962	0.0367696	3.8222
B8A552	smarca5	Uncharacterized protein OS=Danio rerio GN=smarca5 PE=4 SV=1	0.916	1.008	0.962	0.0650538	6.76235
B0S5S6	pdia5	Uncharacterized protein OS=Danio rerio GN=pdia5 PE=4 SV=2	0.9875	0.937	0.96225	0.0357089	3.71098
Q6PFU1	cd81a	CD81 antigen OS=Danio rerio GN=cd81 PE=2 SV=1	0.959	0.966	0.9625	0.00494975	0.514259
B3DKI8	scfd1	Suppressor of ypt1 OS=Danio rerio GN=sly1 PE=2 SV=1	0.947	0.978	0.9625	0.0219203	2.27743
Q6DC29	fam49a	Family with sequence similarity 49, member A OS=Danio rerio GN=fam49a PE=2 SV=1	0.9955	0.9295	0.9625	0.046669	4.84873
F1RDX0	polr2d	Uncharacterized protein OS=Danio rerio GN=polr2d PE=4 SV=1	0.9625	NA	0.9625
A4U7F8	plod2	Procollagen lysine 2-oxoglutarate 5-dioxygenase 2a isoform OS=Danio rerio GN=plod2 PE=2 SV=1	0.96	0.9655	0.96275	0.00388909	0.403956
F1QIC0	cbsb	Uncharacterized protein OS=Danio rerio GN=cbsb PE=4 SV=1	1.005	0.921	0.963	0.059397	6.16791
Q567Z7	bud31	Protein BUD31 homolog OS=Danio rerio GN=bud31 PE=2 SV=1	1.006	0.92	0.963	0.0608112	6.31476
F1QGT0	nexn	Uncharacterized protein OS=Danio rerio GN=nexn PE=4 SV=1	0.9525	0.974	0.96325	0.0152028	1.57828
F1R926	rnf20	Uncharacterized protein OS=Danio rerio GN=rnf20 PE=4 SV=1	0.953	0.974	0.9635	0.0148492	1.54118
E7F2Z1	si:ch73-238c9.1	Uncharacterized protein OS=Danio rerio GN=LOC799971 PE=4 SV=1	0.948	0.979	0.9635	0.0219203	2.27507
E7FEK9	golga4	Uncharacterized protein OS=Danio rerio GN=golga4 PE=4 SV=1	1.0165	0.911	0.96375	0.0745998	7.74057
O42248	gnb2l1	Guanine nucleotide-binding protein subunit beta-2-like 1 OS=Danio rerio GN=gnb2l1 PE=2 SV=1	0.936	0.9915	0.96375	0.0392444	4.07205
F1Q7C5	matn4	Uncharacterized protein OS=Danio rerio GN=matn4 PE=4 SV=1	0.9745	0.9535	0.964	0.0148492	1.54038
Q1LXJ1	krt17	Si:dkeyp-113d7.7 OS=Danio rerio GN=krt17 PE=2 SV=1	0.952	0.976	0.964	0.0169706	1.76043
F1Q742	alcama	CD166 antigen homolog A (Fragment) OS=Danio rerio GN=alcama PE=4 SV=1	0.9905	0.9375	0.964	0.0374767	3.88762
B0V3D7	si:ch73-18b11.1	Uncharacterized protein (Fragment) OS=Danio rerio GN=si:ch73-18b11.1 PE=4 SV=1	1.028	0.9	0.964	0.0905097	9.38897
E7F2D1	usp10	Uncharacterized protein OS=Danio rerio GN=usp10 PE=4 SV=1	0.997	0.9315	0.96425	0.0463155	4.80327
F2Z4T7	lman2lb	Uncharacterized protein OS=Danio rerio GN=lman2lb PE=4 SV=1	0.9255	1.003	0.96425	0.0548008	5.68325
F1QHJ4	dap	Uncharacterized protein OS=Danio rerio GN=dap PE=4 SV=1	0.959	0.97	0.9645	0.00777817	0.806446
Q5RGB3	pdcd2l	Uncharacterized protein OS=Danio rerio GN=pdcd2l PE=4 SV=1	0.9635	0.966	0.96475	0.00176777	0.183236
Q6IQX2	col1a2	Collagen, type I, alpha 2 OS=Danio rerio GN=col1a2 PE=2 SV=1	0.9815	0.948	0.96475	0.0236881	2.45536
F1Q6F5	zgc:165520	Uncharacterized protein OS=Danio rerio GN=zgc:165520 PE=3 SV=1	0.9455	0.984	0.96475	0.0272236	2.82183
F1QRI2	si:dkey-200c24.1	Uncharacterized protein (Fragment) OS=Danio rerio GN=si:dkey-200c24.1 PE=4 SV=2	0.9875	0.942	0.96475	0.0321734	3.33489
F1QYR1	igf2bp2b	Uncharacterized protein OS=Danio rerio GN=igf2bp2b PE=4 SV=1	1.013	0.9165	0.96475	0.0682358	7.0729
E7F2W2	tjp1a	Uncharacterized protein OS=Danio rerio GN=tjp1a PE=4 SV=1	0.9995	0.931	0.96525	0.0484368	5.01806
F8W5B8	pygl	Phosphorylase OS=Danio rerio GN=pygl PE=3 SV=1	0.954	0.978	0.966	0.0169706	1.75679
Q6DRK9	surf6	SRF6-like OS=Danio rerio GN=surf6 PE=2 SV=1	0.951	0.981	0.966	0.0212132	2.19598
E9QI36	hars	Uncharacterized protein OS=Danio rerio GN=hars PE=3 SV=1	0.9855	0.947	0.96625	0.0272236	2.81745
Q568Q7	stmn1b	Stathmin OS=Danio rerio GN=stmn1b PE=2 SV=1	1	0.9325	0.96625	0.0477297	4.93969
Q6DGE4	tyrp1b	Tyrosinase-related protein 1b OS=Danio rerio GN=tyrp1b PE=2 SV=1	0.956	0.977	0.9665	0.0148492	1.53639
Q6DHU4	prpf38a	Pre-mRNA-splicing factor 38A OS=Danio rerio GN=prpf38a PE=2 SV=1	1.0005	0.9325	0.9665	0.0480833	4.97499
Q6NXD2	chmp2b	Charged multivesicular body protein 2b OS=Danio rerio GN=chmp2b PE=2 SV=1	1.0435	0.8895	0.9665	0.108894	11.2669
F1QA42	atxn2l	Uncharacterized protein OS=Danio rerio GN=atxn2l PE=4 SV=1	1.034	0.899	0.9665	0.0954594	9.87681
F1RAR0		Uncharacterized protein (Fragment) OS=Danio rerio PE=4 SV=1	0.893	1.04	0.9665	0.103945	10.7548
B0V3F8	prkra	Interferon-inducible double-stranded RNA-dependent protein kinase activator A homolog OS=Danio rerio GN=prkra PE=2 SV=2	0.9545	0.979	0.96675	0.0173241	1.792
Q7ZUC4	ccdc6a	Ccdc6a protein OS=Danio rerio GN=ccdc6a PE=2 SV=1	0.973	0.961	0.967	0.00848528	0.877485
Q7ZUQ3	stk3	Serine/threonine-protein kinase 3 OS=Danio rerio GN=stk3 PE=2 SV=1	0.956	0.978	0.967	0.0155563	1.60872
Q6ZM60	atp2a2b	Uncharacterized protein OS=Danio rerio GN=atp2a2b PE=3 SV=1	0.954	0.98	0.967	0.0183848	1.90122
Q6P3L9	glud1b	Glutamate dehydrogenase OS=Danio rerio GN=glud1b PE=2 SV=1	1.0085	0.9255	0.967	0.0586899	6.06927
Q8AY63	ckbb	Brain-subtype creatine kinase OS=Danio rerio GN=ckbb PE=2 SV=1	0.928	1.006	0.967	0.0551543	5.70365
F1REN0	cul5a	Uncharacterized protein OS=Danio rerio GN=cul5a PE=3 SV=1	1.046	0.888	0.967	0.111723	11.5536
B0V123	ncapd2	Condensin complex subunit 1 OS=Danio rerio GN=ncapd2 PE=3 SV=2	0.99	0.945	0.9675	0.0318198	3.28887
F1R0C4	rmdn1	Uncharacterized protein OS=Danio rerio GN=zgc:171674 PE=4 SV=1	0.997	0.938	0.9675	0.0417193	4.31207
E7FCQ0	cnbpb	Uncharacterized protein OS=Danio rerio GN=cnbpb PE=4 SV=2	1.006	0.929	0.9675	0.0544472	5.62762
E9QE54	rab41	Uncharacterized protein OS=Danio rerio GN=rab41 PE=3 SV=1	0.995	0.9405	0.96775	0.0385373	3.98216
H9GYZ2		Uncharacterized protein OS=Danio rerio PE=4 SV=1	1.0445	0.891	0.96775	0.108541	11.2158
Q2Q552	cacnb1	Dihydropyridine receptor beta 1a subunit OS=Danio rerio GN=cacnb1 PE=2 SV=1	0.967	0.969	0.968	0.00141421	0.146096
X1WET9	eif3ba	Eukaryotic translation initiation factor 3 subunit B OS=Danio rerio GN=eif3ba PE=3 SV=1	0.984	0.952	0.968	0.0226274	2.33754
F1R7L3	bysl	Uncharacterized protein (Fragment) OS=Danio rerio GN=bysl PE=4 SV=1	1.005	0.931	0.968	0.0523259	5.40557
Q8JFV8	vat1	Synaptic vesicle membrane protein VAT-1 homolog OS=Danio rerio GN=vat1 PE=2 SV=1	1.031	0.905	0.968	0.0890955	9.20408
F1R4P6	nbeaa	Uncharacterized protein (Fragment) OS=Danio rerio GN=nbeaa PE=4 SV=1	1.039	0.897	0.968	0.100409	10.3728
Q7ZWD8	cfl1l	Cfl1 protein OS=Danio rerio GN=cfl1l PE=2 SV=1	0.994	0.9425	0.96825	0.036416	3.76101
Q6DGJ6	prdx2	Peroxiredoxin 2 OS=Danio rerio GN=prdx2 PE=2 SV=1	1.006	0.9305	0.96825	0.0533866	5.51372
E7F6G9	uggt2	Uncharacterized protein OS=Danio rerio GN=uggt2 PE=4 SV=2	0.956	0.981	0.9685	0.0176777	1.82526
B0UYE9	gripap1	Uncharacterized protein OS=Danio rerio GN=gripap1 PE=4 SV=1	1	0.937	0.9685	0.0445477	4.59966
F1Q5R7	dnajc7	Uncharacterized protein OS=Danio rerio GN=dnajc7 PE=4 SV=1	1.002	0.935	0.9685	0.0473762	4.8917
E7EXJ6	nup188	Uncharacterized protein OS=Danio rerio GN=nup188 PE=4 SV=1	0.9285	1.0085	0.9685	0.0565685	5.84084
E7F1R1	pcxa	Pyruvate carboxylase OS=Danio rerio GN=pcxa PE=3 SV=1	0.9995	0.938	0.96875	0.0434871	4.48899
F1QJG7	hexim1	Uncharacterized protein OS=Danio rerio GN=hexim1 PE=4 SV=1	1.0135	0.924	0.96875	0.0632861	6.53275
F1QY34	lrp1ab	Uncharacterized protein OS=Danio rerio GN=lrp1ab PE=4 SV=1	1.022	0.9155	0.96875	0.0753069	7.77361
F1R1P9	thbs4b	Thrombospondin-4-B OS=Danio rerio GN=thbs4b PE=4 SV=1	1.0255	0.912	0.96875	0.0802566	8.28455
E7FCA3	si:ch211-270c19.2	Uncharacterized protein OS=Danio rerio PE=4 SV=1	0.979	0.959	0.969	0.0141421	1.45946
E7EYG1	obscnb	Uncharacterized protein OS=Danio rerio GN=si:rp71-18a8.2 PE=4 SV=1	0.983	0.955	0.969	0.019799	2.04324
F1R2H8	exosc3	Uncharacterized protein OS=Danio rerio GN=exosc3 PE=4 SV=1	0.969	NA	0.969
Q6AZA0	acat1	Acetyl-CoA acetyltransferase, mitochondrial OS=Danio rerio GN=acat1 PE=2 SV=1	1.018	0.92	0.969	0.0692965	7.15134
A2BEV4	tagln3a	Tagln3 protein OS=Danio rerio GN=tagln3a PE=2 SV=1	0.969	NA	0.969
Q1LUK1	mic13	Protein QIL1 OS=Danio rerio GN=qil1 PE=3 SV=1	0.9445	0.994	0.96925	0.0350018	3.61122
F1RAK1	zgc:103670	Uncharacterized protein (Fragment) OS=Danio rerio GN=zgc:103670 PE=3 SV=1	0.9445	0.994	0.96925	0.0350018	3.61122
F1QJ77	rabggta	Uncharacterized protein (Fragment) OS=Danio rerio GN=rabggta PE=4 SV=1	1.0445	0.894	0.96925	0.10642	10.9796
F1Q6Q1	nudcd3	Uncharacterized protein OS=Danio rerio GN=nudcd3 PE=4 SV=1	0.972	0.967	0.9695	0.00353553	0.364676
F1QQL0	adar	Uncharacterized protein OS=Danio rerio GN=adar PE=4 SV=1	0.984	0.955	0.9695	0.0205061	2.11512
F6NRG0	col6a3	Uncharacterized protein OS=Danio rerio GN=col6a3 PE=4 SV=1	0.9855	0.9535	0.9695	0.0226274	2.33393
B0S754	snrnp200	Uncharacterized protein OS=Danio rerio GN=snrnp200 PE=4 SV=1	0.947	0.992	0.9695	0.0318198	3.28208
Q6P102	ywhabl	Tyrosine 3-monooxygenase/tryptophan 5-monooxygenase activation protein, beta polypeptide like OS=Danio rerio GN=ywhabl PE=2 SV=1	0.997	0.942	0.9695	0.0388909	4.01144
F1R7W8	sec23b	Uncharacterized protein OS=Danio rerio GN=sec23b PE=4 SV=2	0.903	1.036	0.9695	0.0940452	9.70038
F1QKS9	mrps21	Uncharacterized protein OS=Danio rerio GN=mrps21 PE=4 SV=1	0.9695	NA	0.9695
X1WD19	tardbpl	Uncharacterized protein OS=Danio rerio GN=tardbpl PE=4 SV=1	0.973	0.9665	0.96975	0.00459619	0.473957
Q6AZA2	ndufv1	NADH dehydrogenase (Ubiquinone) flavoprotein 1 OS=Danio rerio GN=ndufv1 PE=2 SV=1	0.939	1.0005	0.96975	0.0434871	4.48436
Q6PC54	snap25b	Synaptosomal-associated protein 25-B OS=Danio rerio GN=snap25b PE=2 SV=1	0.9745	0.9655	0.97	0.00636396	0.656078
G1K2X0	ttnb	Uncharacterized protein (Fragment) OS=Danio rerio GN=ttnb PE=4 SV=1	0.9955	0.9445	0.97	0.0360624	3.71778
Q6NWJ5	tuba8l4	Tubulin alpha 6 OS=Danio rerio GN=tuba8l4 PE=2 SV=1	0.944	0.996	0.97	0.0367696	3.79068
F1Q5L6	ddx5	Uncharacterized protein OS=Danio rerio GN=ddx5 PE=3 SV=1	1.006	0.934	0.97	0.0509117	5.24863
F1QRD9	ube2l3a	Uncharacterized protein OS=Danio rerio GN=ube2l3a PE=3 SV=1	1.012	0.928	0.97	0.059397	6.1234
F6NXD5	marcksb	Myristoylated alanine rich protein kinase C substrate b OS=Danio rerio GN=marcksb PE=2 SV=1	0.91	1.03	0.97	0.0848528	8.74771
Q7ZUI8	eif1b	Eukaryotic translation initiation factor 1B OS=Danio rerio GN=eif1b PE=2 SV=1	1.064	0.876	0.97	0.132936	13.7047
Q4VBU0	bckdha	Bckdha protein OS=Danio rerio GN=bckdha PE=2 SV=1	0.9685	0.9725	0.9705	0.00282843	0.29144
E7F9G5	LOC568650	Uncharacterized protein OS=Danio rerio GN=LOC568650 PE=4 SV=1	0.9395	1.0015	0.9705	0.0438406	4.51732
F1QV31	krt5	Uncharacterized protein OS=Danio rerio GN=krt5 PE=3 SV=1	0.8655	1.076	0.97075	0.148846	15.3331
Q6PEH5	ube2v2	Ubiquitin-conjugating enzyme E2 variant 2 OS=Danio rerio GN=ube2v2 PE=2 SV=1	0.978	0.964	0.971	0.00989949	1.01952
R4GDZ5	myh7ba	Uncharacterized protein OS=Danio rerio GN=myh7ba PE=4 SV=1	0.979	0.963	0.971	0.0113137	1.16516
Q6PC13	phb2a	Prohibitin 2 OS=Danio rerio GN=phb2a PE=2 SV=1	0.9815	0.9605	0.971	0.0148492	1.52927
Q802D5	pfn2	Pfn2 protein OS=Danio rerio GN=pfn2 PE=2 SV=1	0.999	0.943	0.971	0.039598	4.07806
F1R8W4	desma	Uncharacterized protein OS=Danio rerio GN=desma PE=3 SV=1	0.972	0.9705	0.97125	0.00106066	0.109206
Q804H0	anxa1c	Annexin OS=Danio rerio GN=anxa1c PE=2 SV=1	0.9665	0.976	0.97125	0.00671751	0.691636
F1QGK2	txndc12	Uncharacterized protein (Fragment) OS=Danio rerio GN=txndc12 PE=4 SV=1	0.995	0.9475	0.97125	0.0335876	3.45818
Q0P4B4	tagln	Transgelin OS=Danio rerio GN=tagln PE=2 SV=1	1.0735	0.869	0.97125	0.144603	14.8884
Q9DGI4	atp1b3b	ATPase, Na+/K+ transporting, beta 3b polypeptide OS=Danio rerio GN=atp1b3b PE=2 SV=1	0.9735	0.9695	0.9715	0.00282843	0.29114
B7ZV62	nsfa	N-ethylmaleimide-sensitive factor OS=Danio rerio GN=nsfa PE=2 SV=1	1.014	0.929	0.9715	0.0601041	6.18673
X1WFU1	luzp1	Uncharacterized protein OS=Danio rerio GN=si:dkey-265g24.4 PE=4 SV=1	0.999	0.9445	0.97175	0.0385373	3.96576
E7FD35	rbm6	Uncharacterized protein (Fragment) OS=Danio rerio GN=rbm6 PE=4 SV=2	1.004	0.9395	0.97175	0.0456084	4.69343
H9GXB1	snrpf	Small nuclear ribonucleoprotein F OS=Danio rerio GN=snrpf PE=3 SV=1	0.973	0.971	0.972	0.00141421	0.145495
E9QF07	myh7bb	Uncharacterized protein OS=Danio rerio GN=myh7bb PE=4 SV=2	0.983	0.961	0.972	0.0155563	1.60045
F1Q5Y2	heatr1	HEAT repeat-containing protein 1 OS=Danio rerio GN=heatr1 PE=4 SV=1	1.004	0.94	0.972	0.0452548	4.65585
A1L1F4	pds5a	Sister chromatid cohesion protein PDS5 homolog A OS=Danio rerio GN=pds5a PE=2 SV=1	0.959	0.986	0.9725	0.0190919	1.96318
F1Q5N4	psmb7	Proteasome subunit beta type OS=Danio rerio GN=psmb7 PE=3 SV=1	0.956	0.989	0.9725	0.0233345	2.39944
F1QMX8	crybb1l1	Uncharacterized protein (Fragment) OS=Danio rerio GN=crybb1l1 PE=4 SV=1	0.954	0.991	0.9725	0.026163	2.69028
F1R0L8	lepre1	Uncharacterized protein OS=Danio rerio GN=lepre1 PE=4 SV=2	0.962	0.9835	0.97275	0.0152028	1.56287
Q6PC07	rbp4l	Purpurin OS=Danio rerio GN=rbp4l PE=2 SV=1	0.9515	0.994	0.97275	0.030052	3.08939
B8A4B0	glud1a	Glutamate dehydrogenase OS=Danio rerio GN=glud1a PE=3 SV=1	0.9505	0.995	0.97275	0.0314663	3.23477
A1A5H6	cnot1	CCR4-NOT transcription complex subunit 1 OS=Danio rerio GN=cnot1 PE=2 SV=1	0.928	1.0175	0.97275	0.0632861	6.50589
Q804G7	anxa4	Annexin OS=Danio rerio GN=anxa4 PE=2 SV=1	1.022	0.9235	0.97275	0.06965	7.16011
F1QFL1	mars	Uncharacterized protein OS=Danio rerio GN=mars PE=3 SV=1	0.941	1.005	0.973	0.0452548	4.65106
F1QFQ6	dlst	Uncharacterized protein OS=Danio rerio GN=dlst PE=3 SV=1	0.985	0.961	0.973	0.0169706	1.74415
Q8JIY8	nifk	MKI67 FHA domain-interacting nucleolar phosphoprotein OS=Danio rerio GN=nifk PE=2 SV=2	0.949	0.997	0.973	0.0339411	3.4883
Q6P0I8	exosc6	Exosome complex component MTR3 OS=Danio rerio GN=exosc6 PE=2 SV=2	0.931	1.015	0.973	0.059397	6.10452
F1QGH9	psmd11b	26S proteasome non-ATPase regulatory subunit 11B OS=Danio rerio GN=psmd11b PE=2 SV=1	1.0255	0.9205	0.973	0.0742462	7.63065
F1Q6U4	hbae3	Uncharacterized protein OS=Danio rerio GN=hbae3 PE=3 SV=1	0.9045	1.0415	0.973	0.0968736	9.95618
F1R4C8	ndufs3	Uncharacterized protein OS=Danio rerio GN=ndufs3 PE=3 SV=1	0.9965	0.95	0.97325	0.0328805	3.37842
Q6P2U9	cops3	COP9 signalosome complex subunit 3 OS=Danio rerio GN=cops3 PE=2 SV=1	1.034	0.9125	0.97325	0.0859135	8.82748
E7F814	ago4	Protein argonaute-4 OS=Danio rerio GN=ago4 PE=3 SV=1	0.9685	0.9785	0.9735	0.00707107	0.726355
E7FA69		Uncharacterized protein OS=Danio rerio PE=4 SV=1	0.96	0.987	0.9735	0.0190919	1.96116
F1QCC0	tnni2b.1	Uncharacterized protein OS=Danio rerio GN=tnni2b.1 PE=4 SV=1	0.932	1.015	0.9735	0.0586899	6.02875
E7FDU2	larp4aa	Uncharacterized protein OS=Danio rerio GN=larp4aa PE=4 SV=1	0.977	0.97	0.9735	0.00494975	0.508449
E7EYD0	myom1a	Uncharacterized protein OS=Danio rerio GN=myom1a PE=4 SV=1	0.9635	0.9835	0.9735	0.0141421	1.45271
E7F8D6	si:dkey-26i13.8	Uncharacterized protein OS=Danio rerio GN=si:dkey-26i13.8 PE=3 SV=1	0.904	1.043	0.9735	0.0982878	10.0963
F1Q8P7	eif2s2	Uncharacterized protein OS=Danio rerio GN=eif2s2 PE=4 SV=1	0.9805	0.967	0.97375	0.00954594	0.980328
F1R107		Uncharacterized protein (Fragment) OS=Danio rerio PE=4 SV=1	1.0045	0.943	0.97375	0.0434871	4.46594
F1QRF8	atad3b	Uncharacterized protein OS=Danio rerio GN=atad3b PE=4 SV=1	1.0095	0.938	0.97375	0.0505581	5.19211
F1R7X5	suclg2	Uncharacterized protein OS=Danio rerio GN=suclg2 PE=3 SV=1	0.928	1.02	0.974	0.0650538	6.67904
E7FEE9	im:7155308	Uncharacterized protein OS=Danio rerio GN=im:7155308 PE=4 SV=1	0.9785	0.97	0.97425	0.00601041	0.616927
E9QEQ1	apoc2	Uncharacterized protein OS=Danio rerio GN=apoc2 PE=4 SV=1	0.957	0.992	0.9745	0.0247487	2.53963
Q9PVK5	ldha	L-lactate dehydrogenase A chain OS=Danio rerio GN=ldha PE=2 SV=3	1.047	0.902	0.9745	0.10253	10.5213
F1QZW1	vmhc	Uncharacterized protein OS=Danio rerio GN=vmhc PE=4 SV=1	0.969	0.9805	0.97475	0.00813173	0.834237
Q4V9N9	eif1axb	Uncharacterized protein OS=Danio rerio GN=eif1axb PE=2 SV=1	0.963	0.987	0.975	0.0169706	1.74057
Q3KR14	ppil1	Peptidyl-prolyl cis-trans isomerase OS=Danio rerio GN=ppil1 PE=2 SV=1	0.954	0.996	0.975	0.0296985	3.046
F1QMB4	golgb1	Uncharacterized protein OS=Danio rerio GN=golgb1 PE=4 SV=1	0.953	0.997	0.975	0.0311127	3.19105
Q5TZ57	znf395	Uncharacterized protein OS=Danio rerio GN=znf395 PE=4 SV=1	1.015	0.935	0.975	0.0565685	5.8019
F1QZQ0	ttna	Uncharacterized protein (Fragment) OS=Danio rerio GN=ttna PE=4 SV=1	0.99	0.9605	0.97525	0.0208597	2.1389
F1QMR6	nckipsd	Uncharacterized protein (Fragment) OS=Danio rerio GN=nckipsd PE=4 SV=1	1.02	0.9305	0.97525	0.0632861	6.48921
Q7T306	ckmb	Ckmb protein OS=Danio rerio GN=ckmb PE=2 SV=1	1.0265	0.924	0.97525	0.0724784	7.43178
B0UYQ8	si:dkey-67c22.2	Uncharacterized protein OS=Danio rerio GN=si:dkey-67c22.2 PE=4 SV=1	0.987	0.9635	0.97525	0.016617	1.70387
B0UYN4	zgc:162944	Uncharacterized protein OS=Danio rerio GN=zgc:162944 PE=4 SV=1	0.995	0.956	0.9755	0.0275772	2.82698
E7F571	si:ch1073-219n12.1	Uncharacterized protein OS=Danio rerio GN=si:ch1073-219n12.1 PE=4 SV=1	0.9475	1.0035	0.9755	0.039598	4.05925
A2BG45	git2a	Uncharacterized protein OS=Danio rerio GN=git2a PE=4 SV=1	0.926	1.025	0.9755	0.0700036	7.17617
Q6P0H6	cops4	COP9 signalosome complex subunit 4 OS=Danio rerio GN=cops4 PE=2 SV=1	0.9855	0.9655	0.9755	0.0141421	1.44973
F1QWS5	si:ch211-166a6.5	Uncharacterized protein (Fragment) OS=Danio rerio GN=si:ch211-166a6.5 PE=3 SV=2	1.069	0.882	0.9755	0.132229	13.555
F1R373	dpy19l1l	Uncharacterized protein OS=Danio rerio GN=dpy19l1l PE=4 SV=1	0.96	0.9915	0.97575	0.0222739	2.28274
F1R1X3	zgc:174637	Uncharacterized protein OS=Danio rerio GN=zgc:174637 PE=4 SV=1	0.989	0.963	0.976	0.0183848	1.88369
Q9YH60	gsk3b	Glycogen synthase kinase 3 OS=Danio rerio GN=gsk3b PE=2 SV=1	0.999	0.953	0.976	0.0325269	3.33268
F1QHC4	lmnb1	Uncharacterized protein OS=Danio rerio GN=lmnb1 PE=3 SV=1	0.943	1.009	0.976	0.046669	4.78166
F1QYH5	zw10	Uncharacterized protein OS=Danio rerio GN=zw10 PE=4 SV=1	0.9405	1.0115	0.976	0.0502046	5.14391
B3DKC5	lmna	Lamin A OS=Danio rerio GN=lmna PE=2 SV=1	0.936	1.016	0.976	0.0565685	5.79596
E7FD56	naa25	Uncharacterized protein OS=Danio rerio GN=naa25 PE=4 SV=1	0.9345	1.0175	0.976	0.0586899	6.01331
X1WCJ5	ppfia3	Uncharacterized protein OS=Danio rerio GN=ppfia3 PE=4 SV=1	1.036	0.916	0.976	0.0848528	8.69394
Q5SPB2	scaf11	Uncharacterized protein (Fragment) OS=Danio rerio GN=scaf11 PE=4 SV=1	1.0405	0.9115	0.976	0.0912168	9.34598
F1Q6W6	ktn1	Uncharacterized protein OS=Danio rerio GN=ktn1 PE=4 SV=1	0.9615	0.991	0.97625	0.0208597	2.13671
F1RDR3	fcho2	FCH domain only protein 2 OS=Danio rerio GN=fcho2 PE=4 SV=1	0.9755	0.9775	0.9765	0.00141421	0.144825
Q6DHR6	thop1	Uncharacterized protein OS=Danio rerio GN=thop1 PE=2 SV=1	0.984	0.969	0.9765	0.0106066	1.08619
F1QIU7	dync1li1	Uncharacterized protein OS=Danio rerio GN=dync1li1 PE=4 SV=1	0.9765	0.977	0.97675	0.000353553	0.0361969
Q7ZU69	psmd13	Proteasome (Prosome, macropain) 26S subunit, non-ATPase, 13 OS=Danio rerio GN=psmd13 PE=2 SV=1	0.978	0.9755	0.97675	0.00176777	0.180985
F1R0W9	dctn1a	Uncharacterized protein OS=Danio rerio GN=dctn1a PE=4 SV=1	0.9965	0.957	0.97675	0.0279307	2.85956
E7F065	si:dkey-191m6.4	Uncharacterized protein OS=Danio rerio GN=si:dkey-191m6.4 PE=4 SV=1	1.066	0.8875	0.97675	0.126219	12.9223
Q90ZM2	sec61al1	Protein transport protein Sec61 subunit alpha-like 1 OS=Danio rerio GN=sec61al1 PE=2 SV=3	1.032	0.922	0.977	0.0777817	7.96128
F1RCD0	ccdc12	Uncharacterized protein OS=Danio rerio GN=ccdc12 PE=4 SV=1	0.914	1.041	0.9775	0.0898026	9.18696
Q8JG73	csnk1a1	Casein kinase 1alpha S OS=Danio rerio GN=csnk1a1 PE=2 SV=1	1.027	0.928	0.9775	0.0700036	7.16149
Q6IQM2	cyc	Cytochrome c OS=Danio rerio GN=cyc PE=3 SV=3	0.924	1.031	0.9775	0.0756604	7.7402
A8E5F3	glod4	Glyoxalase domain containing 4 OS=Danio rerio GN=glod4 PE=2 SV=1	1.057	0.898	0.9775	0.11243	11.5018
Q802F3	sep15	15 kDa selenoprotein OS=Danio rerio GN=sep15 PE=2 SV=2	0.951	1.0045	0.97775	0.0378302	3.86911
F1QYX4	myo5aa	Uncharacterized protein OS=Danio rerio GN=myo5aa PE=4 SV=1	0.9915	0.9645	0.978	0.0190919	1.95214
F1Q619	ankfy1	Uncharacterized protein OS=Danio rerio GN=ankfy1 PE=4 SV=1	1.001	0.955	0.978	0.0325269	3.32586
Q1LWQ2	nelfe	Novel protein (Zgc:92496) OS=Danio rerio GN=nelfe PE=4 SV=1	0.926	1.03	0.978	0.0735391	7.51934
Q7ZW27	arcn1a	Archain 1 OS=Danio rerio GN=arcn1a PE=2 SV=1	1.053	0.903	0.978	0.106066	10.8452
Q6IQ64	tnnc1b	Slow-specific troponin C OS=Danio rerio GN=tnnc1b PE=2 SV=1	0.841	1.115	0.978	0.193747	19.8106
F1QQQ5	gsnb	Uncharacterized protein OS=Danio rerio GN=gsnb PE=4 SV=1	1.168	0.788	0.978	0.268701	27.4745
Q6P0G6	myl1	Uncharacterized protein OS=Danio rerio GN=myl1 PE=2 SV=1	0.96	0.997	0.9785	0.026163	2.67378
B8JM34	atp5j	ATP synthase-coupling factor 6, mitochondrial OS=Danio rerio GN=atp5j PE=3 SV=1	0.957	1	0.9785	0.0304056	3.10737
A6NA21	ptrfb	Polymerase I and transcript release factor OS=Danio rerio GN=ptrfb PE=2 SV=1	1.003	0.954	0.9785	0.0346482	3.54095
U3JAT6	capgb	Uncharacterized protein OS=Danio rerio GN=capgb PE=4 SV=1	1.017	0.94	0.9785	0.0544472	5.56436
Q5F0G5	myoc	Myocilin OS=Danio rerio GN=myoc PE=2 SV=1	0.895	1.0625	0.97875	0.11844	12.1012
Q6DC39	desi2	Desumoylating isopeptidase 2 OS=Danio rerio GN=desi2 PE=2 SV=1	0.993	0.965	0.979	0.019799	2.02237
F1R9I5	zgc:193505	Uncharacterized protein (Fragment) OS=Danio rerio GN=zgc:193505 PE=4 SV=1	0.947	1.011	0.979	0.0452548	4.62256
F1QI60	rufy3	Uncharacterized protein OS=Danio rerio GN=rufy3 PE=4 SV=1	0.9385	1.0195	0.979	0.0572756	5.85042
A5PMZ3	scinlb	Uncharacterized protein OS=Danio rerio GN=scinlb PE=4 SV=1	1.034	0.924	0.979	0.0777817	7.94502
F1QD61	skiv2l2	Uncharacterized protein OS=Danio rerio GN=skiv2l2 PE=4 SV=1	0.9865	0.9725	0.9795	0.00989949	1.01067
E7FCK1		Uncharacterized protein OS=Danio rerio PE=4 SV=1	0.9705	0.9885	0.9795	0.0127279	1.29943
Q6DBW9	cd99l2	CD99 antigen-like protein 2 OS=Danio rerio GN=cd99l2 PE=2 SV=1	0.9565	1.0025	0.9795	0.0325269	3.32077
F1Q5H4	gale	Uncharacterized protein OS=Danio rerio GN=gale PE=3 SV=1	1.078	0.881	0.9795	0.1393	14.2215
F1QNA0	pitrm1	Presequence protease, mitochondrial OS=Danio rerio GN=pitrm1 PE=3 SV=1	1.0095	0.9495	0.9795	0.0424264	4.33144
E7FFD3	LOC101883421	Uncharacterized protein OS=Danio rerio GN=LOC101883421 PE=4 SV=1	0.9325	1.0265	0.9795	0.066468	6.78592
E7FC32	tubb1	Uncharacterized protein OS=Danio rerio GN=tubb1 PE=3 SV=1	1.002	0.9575	0.97975	0.0314663	3.21166
E7F6C9	pitpnbl	Uncharacterized protein OS=Danio rerio GN=pitpnbl PE=4 SV=1	1.0115	0.948	0.97975	0.0449013	4.58293
Q6PCS7	prkag1	Protein kinase, AMP-activated, gamma 1 non-catalytic subunit OS=Danio rerio GN=prkag1 PE=2 SV=1	1.022	0.9375	0.97975	0.0597505	6.09855
Q1ECX9	pdia4	Protein disulfide-isomerase A4 OS=Danio rerio GN=pdia4 PE=2 SV=1	0.978	0.982	0.98	0.00282843	0.288615
Q6TGT3	dynlt3	Dynlt3 protein OS=Danio rerio GN=dynlt3 PE=2 SV=1	0.977	0.983	0.98	0.00424264	0.432923
F1R3P0	pepd	Uncharacterized protein OS=Danio rerio GN=pepd PE=3 SV=1	0.996	0.964	0.98	0.0226274	2.30892
A5PMI3	nsun2	Uncharacterized protein OS=Danio rerio GN=nsun2 PE=4 SV=1	0.9545	1.0055	0.98	0.0360624	3.67984
F1Q4X3	si:dkey-222n6.2	Uncharacterized protein OS=Danio rerio GN=wu:fd11e11 PE=3 SV=1	1.014	0.946	0.98	0.0480833	4.90646
F1QI24	zgc:55262	Uncharacterized protein OS=Danio rerio GN=zgc:55262 PE=4 SV=1	1.0225	0.938	0.98025	0.0597505	6.09544
F1QH94	matn3a	Uncharacterized protein OS=Danio rerio GN=matn3a PE=4 SV=1	0.989	0.972	0.9805	0.0120208	1.22599
Q7ZUN7	ckmt1	Ckmt1 protein OS=Danio rerio GN=ckmt1 PE=2 SV=1	0.954	1.007	0.9805	0.0374767	3.8222
Q803X7	nap1l1	Nap1l1 protein OS=Danio rerio GN=nap1l1 PE=2 SV=1	0.935	1.026	0.9805	0.0643467	6.56264
B8JMC1	blvrb	Uncharacterized protein OS=Danio rerio GN=blvrb PE=4 SV=1	0.9785	0.983	0.98075	0.00318198	0.324444
A2BIB9	ank2b	Uncharacterized protein OS=Danio rerio GN=ank2b PE=4 SV=1	0.9475	1.014	0.98075	0.0470226	4.79456
F1QG85	itgb1a	Integrin beta OS=Danio rerio GN=itgb1a PE=3 SV=1	0.963	0.999	0.981	0.0254558	2.59489
G8JL12	dpf3	Zinc finger protein DPF3 (Fragment) OS=Danio rerio GN=dpf3 PE=4 SV=1	0.903	1.059	0.981	0.110309	11.2445
F6NPA4	col5a1	Uncharacterized protein (Fragment) OS=Danio rerio GN=col5a1 PE=4 SV=1	NA	0.981	0.981
F1R9Y1	col14a1a	Uncharacterized protein OS=Danio rerio GN=col14a1a PE=4 SV=1	0.9965	0.966	0.98125	0.0215668	2.19789
E7FGI4	sugp1	Uncharacterized protein OS=Danio rerio GN=sugp1 PE=4 SV=1	1.007	0.956	0.9815	0.0360624	3.67422
A1A5X7	taf15	Uncharacterized protein OS=Danio rerio GN=taf15 PE=2 SV=1	1.0475	0.9155	0.9815	0.0933381	9.50974
F1Q6S4	abhd16a	Uncharacterized protein OS=Danio rerio GN=abhd16a PE=4 SV=1	1.012	0.951	0.9815	0.0431335	4.39465
A1IH00	golga2	Cis-Golgi matrix protein GM130 OS=Danio rerio GN=golga2 PE=2 SV=1	1.0185	0.9445	0.9815	0.0523259	5.33122
F1QRD4	ncoa5	Uncharacterized protein OS=Danio rerio GN=ncoa5 PE=4 SV=1	0.9845	0.979	0.98175	0.00388909	0.396138
A5PLJ7	oxsr1a	Oxsr1a protein OS=Danio rerio GN=oxsr1a PE=2 SV=1	0.9885	0.975	0.98175	0.00954594	0.972339
F1R4X4	col11a2	Uncharacterized protein OS=Danio rerio GN=col11a2 PE=4 SV=1	0.851	1.1125	0.98175	0.184908	18.8346
F8W4U4	xirp2a	Uncharacterized protein OS=Danio rerio GN=xirp2a PE=4 SV=1	0.953	1.011	0.982	0.0410122	4.17639
Q6PBJ1	fkbp1b	Peptidyl-prolyl cis-trans isomerase OS=Danio rerio GN=fkbp1b PE=2 SV=1	1.025	0.939	0.982	0.0608112	6.19258
F1QWV5	chd4a	Uncharacterized protein OS=Danio rerio GN=chd4a PE=4 SV=1	0.92	1.044	0.982	0.0876812	8.92884
F1R6U5	snw1	Uncharacterized protein OS=Danio rerio GN=snw1 PE=4 SV=1	0.903	1.061	0.982	0.111723	11.3771
F1R1F1	col9a3	Uncharacterized protein OS=Danio rerio GN=col9a3 PE=4 SV=1	1.011	0.953	0.982	0.0410122	4.17639
F1QCP1	prrc2c	Uncharacterized protein OS=Danio rerio GN=prrc2c PE=4 SV=1	0.9905	0.974	0.98225	0.0116673	1.18781
H9GXI2	hadhb	Uncharacterized protein OS=Danio rerio GN=hadhb PE=3 SV=1	0.994	0.971	0.9825	0.0162635	1.65531
B0S522	rbm45	Uncharacterized protein OS=Danio rerio GN=rbm45 PE=4 SV=1	0.954	1.011	0.9825	0.0403051	4.1023
F1QT83	ldb3a	Uncharacterized protein OS=Danio rerio GN=ldb3a PE=4 SV=1	1.035	0.93	0.9825	0.0742462	7.55687
Q45FX9	cryba2b	BetaA2-2-crystallin OS=Danio rerio GN=cryba2b PE=2 SV=1	0.931	1.034	0.9825	0.072832	7.41293
I3ISA6	eppk1	Uncharacterized protein OS=Danio rerio GN=eppk1 PE=4 SV=1	0.852	1.114	0.983	0.185262	18.8466
B0R1D0	psmc4	Novel protein (Zgc:63709) OS=Danio rerio GN=psmc4 PE=3 SV=1	0.9845	0.9815	0.983	0.00212132	0.215801
Q6NYL7	zgc:77517	Uncharacterized protein OS=Danio rerio GN=zgc:77517 PE=2 SV=1	0.99	0.976	0.983	0.00989949	1.00707
I3IS20	uqcrb	Cytochrome b-c1 complex subunit 7 OS=Danio rerio GN=uqcrb PE=3 SV=1	0.9755	0.9905	0.983	0.0106066	1.079
F1QHJ1	rps26l	Uncharacterized protein OS=Danio rerio GN=rps26l PE=4 SV=1	0.973	0.993	0.983	0.0141421	1.43867
Q6NZV4	csrp1a	Cysteine and glycine-rich protein 1 OS=Danio rerio GN=csrp1a PE=2 SV=1	1.0505	0.9155	0.983	0.0954594	9.71103
F1QU55	bhmt	Betaine--homocysteine S-methyltransferase 1 OS=Danio rerio GN=bhmt PE=3 SV=1	1.0715	0.895	0.98325	0.124804	12.693
E7FE97	stag2b	Uncharacterized protein OS=Danio rerio GN=stag2b PE=4 SV=1	1.017	0.95	0.9835	0.0473762	4.8171
F1QFN3	larsb	Uncharacterized protein (Fragment) OS=Danio rerio GN=larsb PE=4 SV=1	0.981	0.986	0.9835	0.00353553	0.359485
Q6PE26	calr3a	Calr protein OS=Danio rerio GN=calr3a PE=2 SV=1	0.988	0.979	0.9835	0.00636396	0.647073
P13104	tpma	Tropomyosin alpha-1 chain OS=Danio rerio GN=tpma PE=2 SV=1	0.971	0.996	0.9835	0.0176777	1.79742
Q7ZW95	rpl4	Ribosomal protein L4 OS=Danio rerio GN=rpl4 PE=2 SV=1	0.998	0.969	0.9835	0.0205061	2.08501
F1QEY8	phgdh	Uncharacterized protein OS=Danio rerio GN=phgdh PE=3 SV=1	0.965	1.002	0.9835	0.026163	2.66019
B0R0M9	rps6ka3a	Ribosomal protein S6 kinase OS=Danio rerio GN=rps6ka3a PE=3 SV=1	1.045	0.922	0.9835	0.0869741	8.84333
F1QPL1	tsc2	Uncharacterized protein (Fragment) OS=Danio rerio GN=tsc2 PE=4 SV=1	0.9835	NA	0.9835
E7F9D9	si:ch73-308l14.2	Uncharacterized protein OS=Danio rerio GN=LOC100329277 PE=4 SV=1	0.9395	1.028	0.98375	0.062579	6.36127
X1WF98	col12a1a	Uncharacterized protein OS=Danio rerio GN=col12a1a PE=4 SV=1	0.962	1.006	0.984	0.0311127	3.16186
Q6AXI7	acads	Acyl-Coenzyme A dehydrogenase, C-2 to C-3 short chain OS=Danio rerio GN=acads PE=2 SV=1	1.013	0.955	0.984	0.0410122	4.16791
Q6IQJ1	tomm22	Tomm22 protein OS=Danio rerio GN=tomm22 PE=2 SV=1	0.927	1.041	0.984	0.0806102	8.19209
X1WHY3	glg1a	Uncharacterized protein OS=Danio rerio GN=glg1a PE=4 SV=1	0.9605	1.008	0.98425	0.0335876	3.4125
B0UXR9	hsp70.2	Uncharacterized protein OS=Danio rerio GN=mcm5 PE=3 SV=1	0.975	0.994	0.9845	0.013435	1.36466
F1QP23	eprs	Uncharacterized protein OS=Danio rerio GN=eprs PE=3 SV=1	1.025	0.944	0.9845	0.0572756	5.81774
Q8AXX6	ppp2r5ea	Ppp2r5e2 protein OS=Danio rerio GN=ppp2r5ea PE=2 SV=1	0.967	1.003	0.985	0.0254558	2.58435
B0S6H6	sypb	Uncharacterized protein OS=Danio rerio GN=sypb PE=4 SV=1	0.951	1.019	0.985	0.0480833	4.88155
F1QXB0	sptbn2	Uncharacterized protein OS=Danio rerio GN=sptbn2 PE=4 SV=1	0.977	0.993	0.985	0.0113137	1.1486
E7F2J5	uso1	Uncharacterized protein OS=Danio rerio GN=uso1 PE=4 SV=1	0.998	0.972	0.985	0.0183848	1.86647
F1QK22	pbrm1l	Uncharacterized protein OS=Danio rerio GN=pbrm1l PE=4 SV=1	0.968	1.002	0.985	0.0240416	2.44077
Q5BLF6	hbbe3	Hemoglobin beta embryonic-3 OS=Danio rerio GN=hbbe3 PE=2 SV=1	1.012	0.958	0.985	0.0381838	3.87652
F1R6I2	grnb	Uncharacterized protein OS=Danio rerio GN=grnb PE=4 SV=1	1.028	0.942	0.985	0.0608112	6.17372
E7EXJ5	atad2	Uncharacterized protein OS=Danio rerio GN=atad2 PE=3 SV=1	1.0315	0.9385	0.985	0.0657609	6.67624
E7F6F7	abcb7	Uncharacterized protein OS=Danio rerio GN=abcb7 PE=3 SV=1	1.0015	0.969	0.98525	0.022981	2.3325
Q803M8	ywhaqb	Tryosine 3-monooxygenase/tryptophan 5-monooxygenase activation protein, zeta polypeptide OS=Danio rerio GN=ywhaqb PE=2 SV=1	1.0155	0.955	0.98525	0.04278	4.34204
Q6P104	qkib	Protein quaking-B OS=Danio rerio GN=qkib PE=2 SV=1	0.9855	0.9855	0.9855	0	0
Q1LVF0	lamc1	Laminin subunit gamma-1 OS=Danio rerio GN=lamc1 PE=2 SV=2	0.9765	0.9945	0.9855	0.0127279	1.29152
Q803P2	tcp1	Tcp1 protein OS=Danio rerio GN=tcp1 PE=2 SV=1	1.007	0.964	0.9855	0.0304056	3.0853
Q6P0B2	lsm14ab	C19orf13-like protein OS=Danio rerio GN=lsm14ab PE=2 SV=1	0.976	0.995	0.9855	0.013435	1.36327
F1QMS8	arid1aa	Uncharacterized protein OS=Danio rerio GN=arid1aa PE=4 SV=2	1	0.971	0.9855	0.0205061	2.08078
F1QV95	dut	Uncharacterized protein OS=Danio rerio GN=dut PE=4 SV=1	0.955	1.016	0.9855	0.0431335	4.37682
B0R026	prmt5	Novel protein similar to human and mouse SKB1 homolog (S. pombe) OS=Danio rerio GN=prmt5 PE=4 SV=1	1.0475	0.924	0.98575	0.0873277	8.85901
Q68EH2	ak1	Uncharacterized protein OS=Danio rerio GN=ak1 PE=2 SV=1	0.989	0.983	0.986	0.00424264	0.430288
F1Q548	ctnna2	Uncharacterized protein OS=Danio rerio GN=ctnna2 PE=4 SV=1	0.961	1.011	0.986	0.0353553	3.58573
E7F981	nup98	Uncharacterized protein OS=Danio rerio GN=nup98 PE=4 SV=1	0.9325	1.0395	0.986	0.0756604	7.67347
Q6AZB2	oxct1a	Succinyl-CoA:3-ketoacid-coenzyme A transferase OS=Danio rerio GN=oxct1a PE=2 SV=1	0.916	1.056	0.986	0.0989949	10.0401
Q6DGY7	crygnb	Gamma-crystallin N-B OS=Danio rerio GN=crygnb PE=2 SV=1	0.951	1.0215	0.98625	0.049851	5.0546
F1QS70	ctnnd1	Uncharacterized protein (Fragment) OS=Danio rerio GN=ctnnd1 PE=4 SV=1	0.989	0.984	0.9865	0.00353553	0.358392
Q6TEN9	cpne1	Copine III OS=Danio rerio GN=cpne1 PE=2 SV=1	1	0.973	0.9865	0.0190919	1.93532
Q5TZE9	asun	Uncharacterized protein OS=Danio rerio GN=asun PE=4 SV=1	0.9865	0.987	0.98675	0.000353553	0.0358301
F1R4Q6	pum2	Uncharacterized protein OS=Danio rerio GN=pum2 PE=4 SV=1	0.9625	1.011	0.98675	0.0342947	3.47552
Q4FE55	usp9	Ubiquitin carboxyl-terminal hydrolase OS=Danio rerio GN=usp9 PE=2 SV=1	1.0135	0.96	0.98675	0.0378302	3.83382
Q800V7	tnnc1a	Cardiac troponin C OS=Danio rerio GN=tnnc1a PE=2 SV=1	0.9385	1.035	0.98675	0.0682358	6.91521
E7F882	rprd1a	Uncharacterized protein OS=Danio rerio GN=LOC560565 PE=4 SV=1	0.9845	0.9895	0.987	0.00353553	0.35821
Q7T1D8	phb	Phb protein OS=Danio rerio GN=phb PE=2 SV=1	0.97	1.004	0.987	0.0240416	2.43583
A2CEI3	rabep1	Uncharacterized protein OS=Danio rerio GN=rabep1 PE=4 SV=1	1.032	0.942	0.987	0.0636396	6.44778
F1Q6A5	cacng1a	Uncharacterized protein OS=Danio rerio GN=cacng1 PE=4 SV=1	0.9585	1.016	0.98725	0.0406586	4.11837
F1QA55	vrk1	Serine/threonine-protein kinase VRK1 OS=Danio rerio GN=vrk1 PE=3 SV=1	0.9885	0.9865	0.9875	0.00141421	0.143211
Q4V9D8	rras	Related RAS viral (R-ras) oncogene homolog OS=Danio rerio GN=rras PE=2 SV=1	1.041	0.934	0.9875	0.0756604	7.66182
Q6DGY4	cryba1b	Crystallin, beta A1b OS=Danio rerio GN=cryba1b PE=2 SV=1	0.982	0.993	0.9875	0.00777817	0.787663
F1R119	glyr1	Putative oxidoreductase GLYR1 OS=Danio rerio GN=glyr1 PE=4 SV=1	0.957	1.018	0.9875	0.0431335	4.36795
Q803U6	aqp3a	Aqp3 protein OS=Danio rerio GN=aqp3a PE=2 SV=1	1.026	0.949	0.9875	0.0544472	5.51364
Q6NZU0	hspa4b	Heat shock protein 4 OS=Danio rerio GN=hspa4b PE=2 SV=1	0.9965	0.979	0.98775	0.0123744	1.25278
B8A516	tuba1b	Uncharacterized protein OS=Danio rerio GN=tuba1b PE=3 SV=1	0.967	1.0085	0.98775	0.0293449	2.97089
Q1LXJ7	cyt1l	Type I cytokeratin, enveloping layer, like OS=Danio rerio GN=cyt1l PE=2 SV=1	0.961	1.0145	0.98775	0.0378302	3.82994
B7ZUU8	ap3d1	Si:ch211-129c21.6 OS=Danio rerio GN=ap3d1 PE=2 SV=1	1.026	0.9495	0.98775	0.0540937	5.47645
E7F9X9	rock1	Rho-associated coiled-coil domain-containing protein kinase 1 OS=Danio rerio GN=rock1 PE=2 SV=1	0.986	0.99	0.988	0.00282843	0.286278
Q6DEG5	polr2eb	Polymerase (RNA) II (DNA directed) polypeptide E OS=Danio rerio GN=polr2eb PE=2 SV=1	0.979	0.997	0.988	0.0127279	1.28825
F1RA00	ddx46	Probable ATP-dependent RNA helicase DDX46 OS=Danio rerio GN=ddx46 PE=3 SV=2	0.999	0.977	0.988	0.0155563	1.57453
X1WC76	si:dkey-108k21.24	Uncharacterized protein (Fragment) OS=Danio rerio GN=si:dkey-108k21.24 PE=4 SV=1	0.999	0.977	0.988	0.0155563	1.57453
Q1LY92	xab2	Similar to Xab2 protein OS=Danio rerio GN=xab2 PE=2 SV=1	0.977	0.999	0.988	0.0155563	1.57453
F1R5X0	pygb	Phosphorylase OS=Danio rerio GN=pygb PE=3 SV=1	1.013	0.963	0.988	0.0353553	3.57848
X1WDM1	ncam1a	Uncharacterized protein (Fragment) OS=Danio rerio GN=ncam1a PE=4 SV=1	0.96	1.016	0.988	0.039598	4.00789
E7F4M2	atrx	Uncharacterized protein OS=Danio rerio GN=atrx PE=4 SV=2	0.993	0.9835	0.98825	0.00671751	0.679738
Q6P3I5	hhatla	Hedgehog acyltransferase-like, a OS=Danio rerio GN=hhatla PE=2 SV=1	0.991	0.9855	0.98825	0.00388909	0.393533
Q9I9E8	gabpa	E4tf1-60 transcription factor OS=Danio rerio GN=gabpa PE=2 SV=1	0.995	0.9815	0.98825	0.00954594	0.965944
H9GXN4	im:7150988	Uncharacterized protein (Fragment) OS=Danio rerio GN=im:7150988 PE=4 SV=1	0.981	0.9955	0.98825	0.010253	1.0375
F1R6C7	myha	Uncharacterized protein OS=Danio rerio GN=myha PE=4 SV=2	0.994	0.983	0.9885	0.00777817	0.786866
F1R6R1	acin1a	Uncharacterized protein OS=Danio rerio GN=acin1a PE=4 SV=2	0.955	1.022	0.9885	0.0473762	4.79273
Q0P4F7	acsf2	Acyl-CoA synthetase family member 2, mitochondrial OS=Danio rerio GN=acsf2 PE=2 SV=1	0.9855	0.992	0.98875	0.00459619	0.464849
A5WV02	pleca	Uncharacterized protein OS=Danio rerio GN=pleca PE=4 SV=1	0.997	0.9805	0.98875	0.0116673	1.18
Q5BJA1	zgc:114188	Uncharacterized protein OS=Danio rerio GN=zgc:114188 PE=2 SV=1	1.013	0.965	0.989	0.0339411	3.43186
F1RAM4	zgc:110339	Uncharacterized protein OS=Danio rerio GN=zgc:110339 PE=3 SV=1	1.1485	0.8295	0.989	0.225567	22.8076
F1QG43	nop58	Uncharacterized protein OS=Danio rerio GN=nop58 PE=4 SV=1	0.99	0.988	0.989	0.00141421	0.142994
E7F2R9	ptk7a	Uncharacterized protein OS=Danio rerio GN=ptk7a PE=4 SV=1	0.999	0.979	0.989	0.0141421	1.42994
Q5TYZ5	cand1	Uncharacterized protein OS=Danio rerio GN=cand1 PE=4 SV=1	1.014	0.964	0.989	0.0353553	3.57486
Q561Y1	psmd4b	Proteasome (Prosome, macropain) 26S subunit, non-ATPase, 4 OS=Danio rerio GN=psmd4b PE=2 SV=1	0.99	0.9885	0.98925	0.00106066	0.107219
E7F6E2	rbm12b	Uncharacterized protein OS=Danio rerio GN=zgc:56148 PE=4 SV=1	0.991	0.9875	0.98925	0.00247487	0.250177
E7EYD7	kif5bb	Uncharacterized protein OS=Danio rerio GN=kif5bb PE=4 SV=1	1.017	0.962	0.9895	0.0388909	3.93036
Q6PC34	hpca	Hippocalcin OS=Danio rerio GN=hpca PE=2 SV=1	1.031	0.948	0.9895	0.0586899	5.93126
A1A5X4	add1	Adducin 1 (Alpha) OS=Danio rerio GN=add1 PE=2 SV=1	0.988	0.991	0.9895	0.00212132	0.214383
E7FFR1	im:7154332	Uncharacterized protein OS=Danio rerio GN=im:7154332 PE=4 SV=1	0.934	1.045	0.9895	0.0784889	7.93217
F1Q768	plod3	Uncharacterized protein OS=Danio rerio GN=plod3 PE=4 SV=1	0.983	0.9965	0.98975	0.00954594	0.96448
E7FGF6	myh14	Uncharacterized protein OS=Danio rerio GN=myh14 PE=4 SV=1	0.957	1.0225	0.98975	0.0463155	4.67951
F1QWA2	ubr4	Uncharacterized protein (Fragment) OS=Danio rerio GN=ubr4 PE=4 SV=1	1.0105	0.969	0.98975	0.0293449	2.96488
F1QXX1	hip1rb	Uncharacterized protein OS=Danio rerio GN=hip1rb PE=4 SV=1	1.0345	0.945	0.98975	0.0632861	6.39415
Q7T3H5	gpd1c	Glycerol-3-phosphate dehydrogenase 1 (Soluble) OS=Danio rerio GN=gpd1c PE=2 SV=1	1.0445	0.935	0.98975	0.0774282	7.82301
F1R1A8	tgm2a	Uncharacterized protein OS=Danio rerio GN=tgm2a PE=3 SV=1	0.995	0.985	0.99	0.00707107	0.714249
Q7T391	anxa11a	Annexin OS=Danio rerio GN=anxa11a PE=2 SV=1	1.004	0.976	0.99	0.019799	1.9999
A5PLC6	bag1	Si:dkey-216e9.4 protein OS=Danio rerio GN=bag1 PE=2 SV=1	1.01	0.97	0.99	0.0282843	2.857
F1QWJ6	glrx3	Glutaredoxin 3 OS=Danio rerio GN=glrx3 PE=4 SV=1	1.021	0.959	0.99	0.0438406	4.42835
A7MC00	mapre2	Uncharacterized protein OS=Danio rerio GN=zgc:171788 PE=2 SV=1	1.0275	0.9525	0.99	0.053033	5.35687
E7F1B6	slkb	Uncharacterized protein OS=Danio rerio GN=slkb PE=4 SV=1	1.061	0.919	0.99	0.100409	10.1423
Q6JAA4	ctcf	CCCTC-binding factor OS=Danio rerio GN=ctcf PE=2 SV=1	0.9535	1.027	0.99025	0.0519723	5.24841
K7DY89	tpra	Uncharacterized protein OS=Danio rerio GN=tpra PE=4 SV=2	0.988	0.993	0.9905	0.00353553	0.356944
A8WGS0	cyb5a	Cyb5a protein OS=Danio rerio GN=cyb5a PE=2 SV=1	0.9515	1.0295	0.9905	0.0551543	5.56833
F1QMY2	lbr	Uncharacterized protein OS=Danio rerio GN=lbr PE=4 SV=1	1.044	0.937	0.9905	0.0756604	7.63861
G1K2H9	cse1l	Exportin-2 OS=Danio rerio GN=cse1l PE=4 SV=1	0.9835	0.998	0.99075	0.010253	1.03488
Q0D2W2	tnni2a.4	Fast muscle troponin I OS=Danio rerio GN=tnni2a.4 PE=2 SV=1	1.009	0.973	0.991	0.0254558	2.5687
F1Q6Z5	cnbpa	Uncharacterized protein OS=Danio rerio GN=cnbpa PE=4 SV=1	0.969	1.013	0.991	0.0311127	3.13953
F1R3Q3	sept6	Uncharacterized protein OS=Danio rerio GN=sept6 PE=3 SV=1	0.987	0.995	0.991	0.00565685	0.570823
E7FCF8	ankhd1	Uncharacterized protein OS=Danio rerio GN=ankhd1 PE=4 SV=1	0.997	0.985	0.991	0.00848528	0.856234
Q8AW07	psmd12	Proteasome (Prosome, macropain) 26S subunit, non-ATPase, 12 OS=Danio rerio GN=psmd12 PE=2 SV=1	0.984	0.998	0.991	0.00989949	0.99894
E7FAP0	ythdf3	Uncharacterized protein OS=Danio rerio GN=ythdf3 PE=4 SV=2	1.004	0.978	0.991	0.0183848	1.85517
Q8JH70	aldocb	Fructose-bisphosphate aldolase C-B OS=Danio rerio GN=aldocb PE=2 SV=1	1.01	0.972	0.991	0.0268701	2.71141
B8JLZ4	pmpca	Uncharacterized protein OS=Danio rerio GN=pmpca PE=3 SV=1	0.972	1.01	0.991	0.0268701	2.71141
F1Q603	btaf1	Uncharacterized protein OS=Danio rerio GN=btaf1 PE=4 SV=1	0.968	1.014	0.991	0.0325269	3.28223
F1QKS4	canx	Uncharacterized protein OS=Danio rerio GN=canx PE=3 SV=1	0.926	1.056	0.991	0.0919239	9.27587
F1QR11	si:ch211-195b21.5	Uncharacterized protein OS=Danio rerio GN=si:ch211-195b21.5 PE=4 SV=2	1.0265	0.956	0.99125	0.049851	5.02911
F1QXP8	khsrp	Uncharacterized protein OS=Danio rerio GN=khsrp PE=4 SV=1	1.0355	0.947	0.99125	0.062579	6.31313
Q52JI6	cryba1l1	Beta A1-2-crystallin OS=Danio rerio GN=cryba1l1 PE=2 SV=1	0.982	1.001	0.9915	0.013435	1.35502
F1QZL6	gpia	Glucose-6-phosphate isomerase OS=Danio rerio GN=gpia PE=3 SV=1	1.037	0.946	0.9915	0.0643467	6.48984
Q6P0V8	anxa5b	Annexin OS=Danio rerio GN=anxa5b PE=2 SV=1	1.0435	0.94	0.99175	0.0731856	7.37944
F1QSF6	kars	Lysine--tRNA ligase OS=Danio rerio GN=kars PE=3 SV=1	1.002	0.9815	0.99175	0.0144957	1.46163
F1QT45	pnn	Uncharacterized protein OS=Danio rerio GN=pnn PE=4 SV=2	1.0215	0.962	0.99175	0.0420729	4.24228
X1WC53	igf2bp1	Insulin-like growth factor 2 mRNA-binding protein 1 OS=Danio rerio GN=igf2bp1 PE=4 SV=1	0.8745	1.109	0.99175	0.165817	16.7196
F1QKW3	lama5	Uncharacterized protein OS=Danio rerio GN=lama5 PE=4 SV=1	0.986	0.998	0.992	0.00848528	0.855371
B0S6J3	srgap2	SLIT-ROBO Rho GTPase-activating protein 2 OS=Danio rerio GN=srgap2 PE=2 SV=1	1	0.984	0.992	0.0113137	1.14049
F1QFP1	copz1	Uncharacterized protein OS=Danio rerio GN=copz1 PE=4 SV=1	0.98	1.004	0.992	0.0169706	1.71074
F1R9W9	aldh4a1	Delta-1-pyrroline-5-carboxylate dehydrogenase, mitochondrial (Fragment) OS=Danio rerio GN=aldh4a1 PE=3 SV=2	0.967	1.017	0.992	0.0353553	3.56405
Q6PBS8	chchd2	Chchd2l protein OS=Danio rerio GN=chchd2 PE=2 SV=1	1.025	0.959	0.992	0.046669	4.70454
F1QJP3	myl10	Uncharacterized protein OS=Danio rerio GN=myl10 PE=4 SV=1	0.954	1.03	0.992	0.0537401	5.41735
F1QT01	crybb1	Uncharacterized protein (Fragment) OS=Danio rerio GN=crybb1 PE=4 SV=1	0.944	1.04	0.992	0.0678823	6.84297
Q1LX65	si:ch211-216l23.2	Uncharacterized protein OS=Danio rerio GN=si:ch211-216l23.2 PE=4 SV=1	0.916	1.068	0.992	0.10748	10.8347
F1Q699	mybpc2b	Uncharacterized protein (Fragment) OS=Danio rerio GN=mybpc2b PE=4 SV=1	0.9825	1.002	0.99225	0.0137886	1.38963
Q6YBS2	cap1	Adenylyl cyclase-associated protein OS=Danio rerio GN=cap1 PE=2 SV=1	1.02	0.9645	0.99225	0.0392444	3.95509
F1R6G3	lum	Uncharacterized protein (Fragment) OS=Danio rerio GN=lum PE=4 SV=1	1.0225	0.962	0.99225	0.04278	4.31141
Q6DHI5	sirt5	NAD-dependent protein deacylase sirtuin-5, mitochondrial OS=Danio rerio GN=sirt5 PE=2 SV=1	0.991	0.994	0.9925	0.00212132	0.213735
F1QFC0	hspa9	Uncharacterized protein OS=Danio rerio GN=hspa9 PE=3 SV=1	0.988	0.997	0.9925	0.00636396	0.641205
F1R0Z8	pfdn4	Prefoldin subunit 4 OS=Danio rerio GN=pfdn4 PE=3 SV=1	0.9805	1.0045	0.9925	0.0169706	1.70988
B8A561	myhz1.2	Uncharacterized protein OS=Danio rerio GN=myhz1.2 PE=4 SV=1	1.006	0.979	0.9925	0.0190919	1.92362
Q7SX94	pfdn6	Uncharacterized protein OS=Danio rerio GN=pfdn6 PE=2 SV=1	0.975	1.01	0.9925	0.0247487	2.49358
A2BEN1	atp6v1aa	Uncharacterized protein OS=Danio rerio GN=atp6v1aa PE=3 SV=1	0.973	1.012	0.9925	0.0275772	2.77856
A3QJW5	ctps1a	CTP synthase OS=Danio rerio GN=ctps1a PE=3 SV=1	1.073	0.912	0.9925	0.113844	11.4704
F1RCI6	pole4	Uncharacterized protein OS=Danio rerio GN=zgc:110337 PE=4 SV=1	1.163	0.822	0.9925	0.241123	24.2946
F1R446	spna2	Uncharacterized protein OS=Danio rerio GN=spna2 PE=4 SV=1	0.997	0.9885	0.99275	0.00601041	0.60543
Q6P0T3	znf207a	Uncharacterized protein OS=Danio rerio GN=znf207a PE=2 SV=1	1.002	0.9835	0.99275	0.0130815	1.3177
Q6DG11	sart1	Squamous cell carcinoma antigen recognised by T cells OS=Danio rerio GN=sart1 PE=2 SV=1	1	0.986	0.993	0.00989949	0.996928
F1Q5A2	map2	Microtubule-associated protein OS=Danio rerio GN=map2 PE=3 SV=1	1.02	0.966	0.993	0.0381838	3.84529
F1R444	prkca	Protein kinase C OS=Danio rerio GN=prkca PE=3 SV=1	1.038	0.948	0.993	0.0636396	6.40882
F1R480	si:ch73-74h11.1	Uncharacterized protein OS=Danio rerio GN=si:ch73-74h11.1 PE=3 SV=2	1.04	0.946	0.993	0.066468	6.69366
F1QZ64	abcf2a	Uncharacterized protein OS=Danio rerio GN=abcf2a PE=3 SV=1	0.938	1.049	0.9935	0.0784889	7.90024
F1QII8	eif3k	Eukaryotic translation initiation factor 3 subunit K OS=Danio rerio GN=eif3k PE=3 SV=1	0.9975	0.9895	0.9935	0.00565685	0.569386
E7F8Q4	igfn1.1	Uncharacterized protein OS=Danio rerio GN=igfn1.1 PE=4 SV=1	1.115	0.872	0.9935	0.171827	17.2951
F1QLP6	srrm2	Uncharacterized protein OS=Danio rerio GN=srrm2 PE=4 SV=1	0.9575	1.03	0.99375	0.0512652	5.15877
E7FCW3	vsnl1b	Uncharacterized protein OS=Danio rerio GN=vsnl1b PE=4 SV=1	1.024	0.9635	0.99375	0.04278	4.3049
B8JJS6	pdcd10b	Programmed cell death protein 10-B OS=Danio rerio GN=pdcd10b PE=4 SV=1	1.007	0.981	0.994	0.0183848	1.84958
F1R0H8	dmd	Uncharacterized protein OS=Danio rerio GN=dmd PE=4 SV=1	0.9775	1.0105	0.994	0.0233345	2.34754
F1QJW2	ptprsa	Uncharacterized protein OS=Danio rerio GN=ptprsa PE=4 SV=1	0.944	1.044	0.994	0.0707107	7.11375
A5PN62	ddah2	Si:dkey-46a12.1 OS=Danio rerio GN=ddah2 PE=2 SV=1	1.0785	0.9095	0.994	0.119501	12.0222
F1Q7I6	adkb	Uncharacterized protein OS=Danio rerio GN=adkb PE=4 SV=1	1.066	0.9225	0.99425	0.10147	10.2057
F6NIA2	kdm1a	Uncharacterized protein OS=Danio rerio GN=kdm1a PE=4 SV=1	1.0125	0.976	0.99425	0.0258094	2.59587
F1QKC0	smu1a	Uncharacterized protein OS=Danio rerio GN=smu1a PE=4 SV=1	1.005	0.984	0.9945	0.0148492	1.49314
F1Q5B8	ogdha	Uncharacterized protein OS=Danio rerio GN=ogdha PE=4 SV=1	1.013	0.976	0.9945	0.026163	2.63076
F1QQE5	sptb	Uncharacterized protein OS=Danio rerio GN=sptb PE=4 SV=1	0.971	1.018	0.9945	0.033234	3.34178
F1Q9V1	ap2m1b	AP-2 complex subunit mu-B OS=Danio rerio GN=ap2m1b PE=4 SV=1	1.018	0.971	0.9945	0.033234	3.34178
F1QJJ7	zgc:92380	Uncharacterized protein OS=Danio rerio GN=zgc:92380 PE=3 SV=1	0.952	1.037	0.9945	0.0601041	6.04365
Q803W0	ddx39ab	DEAD (Asp-Glu-Ala-Asp) box polypeptide 39b OS=Danio rerio GN=ddx39ab PE=2 SV=1	1.039	0.95	0.9945	0.0629325	6.32805
Q4V8S5	acbd7	Acbd7 protein OS=Danio rerio GN=acbd7 PE=2 SV=1	0.935	1.054	0.9945	0.0841457	8.46111
Q6TEL1	rad21a	RAD21 homolog OS=Danio rerio GN=rad21a PE=2 SV=1	0.989	1.001	0.995	0.00848528	0.852792
F1Q7J1	apool	Uncharacterized protein (Fragment) OS=Danio rerio GN=zgc:110800 PE=4 SV=1	1.018	0.972	0.995	0.0325269	3.26904
B0S602	fn1a	Uncharacterized protein OS=Danio rerio GN=fn1a PE=4 SV=1	1.0255	0.9645	0.995	0.0431335	4.33503
A2BGW3	camk2b1	Uncharacterized protein OS=Danio rerio GN=camk2b1 PE=4 SV=1	0.962	1.028	0.995	0.046669	4.69036
Q1L8P0	crtap	Uncharacterized protein OS=Danio rerio GN=crtap PE=4 SV=1	1.032	0.958	0.995	0.0523259	5.25888
Q7ZW20	ywhae1	Tyrosine 3-monooxygenase/tryptophan 5-monooxygenase activation protein, epsilon polypeptide 1 OS=Danio rerio GN=ywhae1 PE=2 SV=1	1.039	0.951	0.995	0.0622254	6.25381
A2AWA1	ddx39aa	Uncharacterized protein OS=Danio rerio GN=ddx39aa PE=4 SV=1	0.999	0.9915	0.99525	0.0053033	0.532861
E7F6D2	LOC100330585	Uncharacterized protein OS=Danio rerio GN=LOC100330585 PE=3 SV=1	0.991	0.9995	0.99525	0.00601041	0.603909
Q6NYB4	mab21l1	Protein mab-21-like 1 OS=Danio rerio GN=mab21l1 PE=2 SV=1	0.9875	1.0035	0.9955	0.0113137	1.13649
Q7ZVL6	mcm7	MCM7 minichromosome maintenance deficient 7 (S. cerevisiae) OS=Danio rerio GN=mcm7 PE=2 SV=1	1.0115	0.9795	0.9955	0.0226274	2.27297
F1R3X2	mcts1	Malignant T-cell-amplified sequence OS=Danio rerio GN=mcts1 PE=3 SV=1	1.0165	0.9745	0.9955	0.0296985	2.98327
E9QIZ1	si:ch211-197h24.6	Uncharacterized protein OS=Danio rerio GN=si:ch211-197h24.6 PE=4 SV=1	0.981	1.01	0.9955	0.0205061	2.05988
Q7ZUP5	dnaja2	DnaJ (Hsp40) homolog, subfamily A, member 2 OS=Danio rerio GN=dnaja2 PE=2 SV=1	1.016	0.975	0.9955	0.0289914	2.91224
Q6P0G5	tfg	Tfg protein OS=Danio rerio GN=tfg PE=2 SV=1	1.0505	0.9405	0.9955	0.0777817	7.81333
Q6DHU3	krt97	Uncharacterized protein OS=Danio rerio GN=zgc:92061 PE=2 SV=1	0.913	1.078	0.9955	0.116673	11.72
Q8UVK2	supt6h	Transcription elongation factor SPT6 OS=Danio rerio GN=supt6h PE=1 SV=1	0.9805	1.011	0.99575	0.0215668	2.16588
F1Q5S8	hsf1	Uncharacterized protein OS=Danio rerio GN=hsf1 PE=3 SV=1	1.0215	0.97	0.99575	0.036416	3.65714
F1R8Q3	lrrc59	Leucine-rich repeat-containing protein 59 OS=Danio rerio GN=lrrc59 PE=4 SV=1	0.9475	1.044	0.99575	0.0682358	6.8527
Q5RHR0	parp1	Uncharacterized protein OS=Danio rerio GN=parp1 PE=4 SV=1	1.02	0.972	0.996	0.0339411	3.40774
A7E2K7	crygm2d12	Uncharacterized protein OS=Danio rerio GN=crygm2d12 PE=2 SV=1	0.904	1.088	0.996	0.130108	13.063
F1QVV4	cpsf2	Uncharacterized protein OS=Danio rerio GN=cpsf2 PE=4 SV=1	0.996	NA	0.996
E7F368	prkcea	Uncharacterized protein OS=Danio rerio GN=prkcea PE=4 SV=1	0.928	1.0645	0.99625	0.0965201	9.68834
B0UYN1	txndc9	Uncharacterized protein OS=Danio rerio GN=txndc9 PE=4 SV=1	1.004	0.989	0.9965	0.0106066	1.06439
F1QYT2	sqrdl	Uncharacterized protein OS=Danio rerio GN=sqrdl PE=4 SV=1	1.02	0.973	0.9965	0.033234	3.33507
Q6P3G9	erp44	Thioredoxin domain containing 4 (Endoplasmic reticulum) OS=Danio rerio GN=erp44 PE=2 SV=1	1.0235	0.97	0.99675	0.0378302	3.79536
F1RB89	dync1li2	Uncharacterized protein OS=Danio rerio GN=dync1li2 PE=4 SV=1	0.9775	1.016	0.99675	0.0272236	2.73124
E7F9N7		Uncharacterized protein OS=Danio rerio PE=4 SV=1	1.022	0.9715	0.99675	0.0357089	3.58253
U3JA65	mllt4a	Uncharacterized protein (Fragment) OS=Danio rerio GN=mllt4a PE=4 SV=1	1.0255	0.968	0.99675	0.0406586	4.07912
B0V1K1	aimp1	Uncharacterized protein OS=Danio rerio GN=aimp1 PE=4 SV=1	1.013	0.981	0.997	0.0226274	2.26955
F1QTS7	cetn3	Uncharacterized protein OS=Danio rerio GN=cetn3 PE=4 SV=1	1.0065	0.9875	0.997	0.013435	1.34755
B0R171	copb2	Coatomer protein complex, subunit beta 2 OS=Danio rerio GN=copb2 PE=2 SV=1	0.966	1.028	0.997	0.0438406	4.39725
Q5U3A7	opa1	Dynamin-like 120 kDa protein, mitochondrial OS=Danio rerio GN=opa1 PE=2 SV=1	0.9855	1.009	0.99725	0.016617	1.66628
F1QEX9	ryr1b	Uncharacterized protein (Fragment) OS=Danio rerio GN=ryr1b PE=4 SV=1	0.994	1.001	0.9975	0.00494975	0.496215
F1QY65	prpf6	Uncharacterized protein (Fragment) OS=Danio rerio GN=prpf6 PE=4 SV=1	0.986	1.009	0.9975	0.0162635	1.63042
Q6PE45	rer1	RER1 homolog OS=Danio rerio GN=rer1 PE=2 SV=1	1.013	0.982	0.9975	0.0219203	2.19752
Q6PC86	ckmt2b	Creatine kinase, mitochondrial 2 (Sarcomeric) OS=Danio rerio GN=ckmt2b PE=2 SV=1	1.033	0.962	0.9975	0.0502046	5.03304
F1QTL9	hnrnpa0b	Uncharacterized protein OS=Danio rerio GN=hnrnpa0b PE=4 SV=1	0.9515	1.0435	0.9975	0.0650538	6.52169
Q5BJA2	ndufa5	Uncharacterized protein OS=Danio rerio GN=ndufa5 PE=2 SV=1	0.995	1	0.9975	0.00353553	0.354439
F1QT65		Uncharacterized protein (Fragment) OS=Danio rerio PE=4 SV=1	0.99	1.005	0.9975	0.0106066	1.06332
Q5U3U3	cpt2	Carnitine O-palmitoyltransferase 2, mitochondrial OS=Danio rerio GN=cpt2 PE=2 SV=2	1.058	0.937	0.9975	0.0855599	8.57744
F1QP52	xirp2b	Uncharacterized protein (Fragment) OS=Danio rerio GN=xirp2b PE=4 SV=1	0.905	1.09	0.9975	0.130815	13.1143
F1QTL6	si:ch211-13c6.2	Uncharacterized protein OS=Danio rerio GN=si:ch211-13c6.2 PE=4 SV=1	1.096	0.899	0.9975	0.1393	13.9649
H9GXP0	zgc:154064	Uncharacterized protein (Fragment) OS=Danio rerio GN=zgc:154064 PE=4 SV=1	0.9965	0.999	0.99775	0.00176777	0.177175
F1QUE7	calr3b	Uncharacterized protein OS=Danio rerio GN=calr3b PE=3 SV=1	1.009	0.9865	0.99775	0.0159099	1.59458
E7F371	synrg	Uncharacterized protein OS=Danio rerio GN=synrg PE=4 SV=1	1.016	0.9795	0.99775	0.0258094	2.58676
F1RCY6	upf1	Uncharacterized protein OS=Danio rerio GN=upf1 PE=4 SV=1	0.9705	1.025	0.99775	0.0385373	3.86242
F1QXB1	cdh1	Uncharacterized protein OS=Danio rerio GN=cdh1 PE=3 SV=1	1.0515	0.944	0.99775	0.076014	7.61854
Q7T340	drg1	Developmentally regulated GTP binding protein 1 OS=Danio rerio GN=drg1 PE=2 SV=1	0.994	1.0015	0.99775	0.0053033	0.531526
Q6DRL5	mybbp1a	Myb-binding protein 1A-like protein OS=Danio rerio GN=mybbp1a PE=1 SV=1	0.9985	0.9975	0.998	0.000707107	0.0708524
Q1JPY6	pfdn2	Prefoldin subunit 2 OS=Danio rerio GN=pfdn2 PE=2 SV=1	0.959	1.037	0.998	0.0551543	5.52649
F1QUS4	itgb3a	Integrin beta OS=Danio rerio GN=itgb3a PE=3 SV=1	1.131	0.865	0.998	0.18809	18.8467
E9QG66	emc1	Uncharacterized protein OS=Danio rerio GN=emc1 PE=4 SV=1	0.985	1.0115	0.99825	0.0187383	1.87712
F1QW57	LOC100331557	Uncharacterized protein (Fragment) OS=Danio rerio GN=LOC100331557 PE=4 SV=1	1.0205	0.976	0.99825	0.0314663	3.15214
F1R0E4	nup50	Uncharacterized protein OS=Danio rerio GN=nup50 PE=4 SV=1	0.977	1.02	0.9985	0.0304056	3.04513
F1QPE6	thsd7aa	Uncharacterized protein (Fragment) OS=Danio rerio GN=thsd7a PE=4 SV=1	1.0225	0.9745	0.9985	0.0339411	3.39921
F1Q4M0	ppp5c	Serine/threonine-protein phosphatase OS=Danio rerio GN=ppp5c PE=3 SV=1	1.029	0.968	0.9985	0.0431335	4.31983
A5WWJ4	matn1	Uncharacterized protein OS=Danio rerio GN=matn1 PE=4 SV=1	0.961	1.036	0.9985	0.053033	5.31127
B0S5N4	plxna3	Plexin A3 OS=Danio rerio GN=plxna3 PE=2 SV=2	1.037	0.9605	0.99875	0.0540937	5.41614
Q566W5	frg1	Uncharacterized protein OS=Danio rerio GN=zgc:112426 PE=2 SV=1	0.9395	1.058	0.99875	0.0837922	8.3897
Q1L8S1	chtopa	Uncharacterized protein OS=Danio rerio GN=chtopa PE=4 SV=1	0.973	1.025	0.999	0.0367696	3.68064
R4GEZ1	mapta	Microtubule-associated protein (Fragment) OS=Danio rerio GN=mapta PE=3 SV=1	0.992	1.006	0.999	0.00989949	0.99094
A5A4L9	supt16h	FACT complex large subunit OS=Danio rerio GN=supt16h PE=2 SV=1	0.976	1.022	0.999	0.0325269	3.25595
F1RBE9	si:dkeyp-94b4.1	Uncharacterized protein OS=Danio rerio GN=si:dkeyp-94b4.1 PE=4 SV=1	0.968	1.03	0.999	0.0438406	4.38845
F1QQI6	tomm70a	Uncharacterized protein OS=Danio rerio GN=tomm70a PE=4 SV=1	0.968	1.03	0.999	0.0438406	4.38845
Q7ZTS2	cldni	Claudin OS=Danio rerio GN=cldni PE=2 SV=1	1.065	0.933	0.999	0.0933381	9.34315
Q6IQS6	sae1	SUMO-activating enzyme subunit 1 OS=Danio rerio GN=sae1 PE=2 SV=1	0.9925	1.006	0.99925	0.00954594	0.955311
F1R998	nid1a	Uncharacterized protein (Fragment) OS=Danio rerio GN=nid1a PE=4 SV=1	0.9555	1.043	0.99925	0.0618718	6.19183
E7FDK5		Uncharacterized protein OS=Danio rerio PE=4 SV=1	0.964	1.035	0.9995	0.0502046	5.02297
Q6IQT8	ruvbl1	RuvB-like 1 OS=Danio rerio GN=ruvbl1 PE=2 SV=1	1.012	0.987	0.9995	0.0176777	1.76865
B0S751	ptgesl	Prostaglandin E synthase 2 OS=Danio rerio GN=ptgesl PE=4 SV=1	0.972	1.027	0.9995	0.0388909	3.89103
F1Q9R1	anxa11b	Annexin OS=Danio rerio GN=anxa11b PE=3 SV=1	1.036	0.963	0.9995	0.0516188	5.16446
B0S6A9	wdr3	Uncharacterized protein OS=Danio rerio GN=wdr3 PE=4 SV=1	1.038	0.961	0.9995	0.0544472	5.44745
A7E2K1	zgc:171719	Uncharacterized protein OS=Danio rerio GN=zgc:171719 PE=2 SV=1	1.009	0.9905	0.99975	0.0130815	1.30847
F1R628	utp18	Uncharacterized protein OS=Danio rerio GN=utp18 PE=4 SV=1	0.9965	1.0035	1	0.00494975	0.494975
A3QK16	erlin2	Erlin-2 OS=Danio rerio GN=erlin2 PE=2 SV=1	0.986	1.014	1	0.019799	1.9799
Q6NYQ7	nnt	Nicotinamide nucleotide transhydrogenase OS=Danio rerio GN=nnt PE=2 SV=1	0.98	1.02	1	0.0282843	2.82843
A5PMV7	ppp2r1a	Uncharacterized protein OS=Danio rerio GN=ppp2r1a PE=4 SV=1	1.035	0.965	1	0.0494975	4.94975
B0S564	p4hb	Protein disulfide-isomerase OS=Danio rerio GN=p4hb PE=3 SV=1	0.998	1.0025	1.00025	0.00318198	0.318119
E7F9A0		Uncharacterized protein OS=Danio rerio PE=4 SV=1	1.001	1	1.0005	0.000707107	0.0706753
Q6TNP9	tuba8l	Tubulin, alpha 2 OS=Danio rerio GN=tuba8l PE=2 SV=1	0.983	1.018	1.0005	0.0247487	2.47364
B7ZD32	rps24	40S ribosomal protein S24 OS=Danio rerio GN=rps24 PE=3 SV=1	1.032	0.969	1.0005	0.0445477	4.45255
F1Q4S6	nol6	Uncharacterized protein OS=Danio rerio GN=nol6 PE=4 SV=1	1.025	0.9765	1.00075	0.0342947	3.4269
Q1LYM8	sin3b	SIN3 homolog B, transcription regulator (Yeast) OS=Danio rerio GN=sin3b PE=2 SV=1	1.0305	0.971	1.00075	0.0420729	4.20413
Q6DRD2	psmc6	26S protease regulatory subunit S10B OS=Danio rerio GN=psmc6 PE=2 SV=1	1.005	0.997	1.001	0.00565685	0.56512
A3QK39	bcl7a	B-cell CLL/lymphoma 7 protein family member A OS=Danio rerio GN=bcl7a PE=4 SV=1	0.995	1.007	1.001	0.00848528	0.84768
Q1LVE8	sf3b3	Splicing factor 3B subunit 3 OS=Danio rerio GN=sf3b3 PE=2 SV=1	0.978	1.024	1.001	0.0325269	3.24944
H9GY30	cul9	Uncharacterized protein OS=Danio rerio GN=cul9 PE=4 SV=1	1.045	0.957	1.001	0.0622254	6.21632
Q90Z10	rpl13	60S ribosomal protein L13 OS=Danio rerio GN=rpl13 PE=2 SV=3	1.045	0.957	1.001	0.0622254	6.21632
Q503Y1	gpx4b	Glutathione peroxidase OS=Danio rerio GN=gpx4b PE=2 SV=1	1.067	0.935	1.001	0.0933381	9.32449
F1R148		Uncharacterized protein (Fragment) OS=Danio rerio PE=4 SV=1	1.0015	1.001	1.00125	0.000353553	0.0353112
B7ZD02	erlin1	Erlin-1 OS=Danio rerio GN=erlin1 PE=4 SV=1	1.004	0.999	1.0015	0.00353553	0.353024
F1RBA4	dspa	Uncharacterized protein (Fragment) OS=Danio rerio GN=dspa PE=4 SV=1	0.9965	1.0065	1.0015	0.00707107	0.706048
F1Q5V4	stau1	Uncharacterized protein OS=Danio rerio GN=stau1 PE=4 SV=1	0.9665	1.0365	1.0015	0.0494975	4.94233
E7FA12	trappc8	Uncharacterized protein OS=Danio rerio GN=trappc8 PE=4 SV=1	1.044	0.9595	1.00175	0.0597505	5.96461
Q7ZUN6	paics	Phosphoribosylaminoimidazole carboxylase, phosphoribosylaminoimidazole succinocarboxamide synthetase OS=Danio rerio GN=paics PE=2 SV=1	1.001	1.003	1.002	0.00141421	0.141139
Q7ZV68	vps29	Vacuolar protein sorting-associated protein 29 OS=Danio rerio GN=vps29 PE=2 SV=1	1.0095	0.9945	1.002	0.0106066	1.05854
F1R334	psmd2	Uncharacterized protein (Fragment) OS=Danio rerio GN=psmd2 PE=4 SV=1	0.993	1.011	1.002	0.0127279	1.27025
F1R4B5	ube3a	Uncharacterized protein OS=Danio rerio GN=ube3a PE=4 SV=1	1.013	0.991	1.002	0.0155563	1.55253
F1QH65	syne3	Uncharacterized protein OS=Danio rerio GN=syne3 PE=4 SV=1	1.029	0.975	1.002	0.0381838	3.81076
F1QQ58	ezh2	Histone-lysine N-methyltransferase EZH2 OS=Danio rerio GN=ezh2 PE=4 SV=1	0.973	1.031	1.002	0.0410122	4.09303
F1R877	etf1a	Uncharacterized protein (Fragment) OS=Danio rerio GN=etf1a PE=4 SV=1	1.0125	0.992	1.00225	0.0144957	1.44631
Q66HW2	ehd1b	EH-domain containing 1 OS=Danio rerio GN=ehd1b PE=2 SV=1	1.029	0.9755	1.00225	0.0378302	3.77453
F1Q8J4	acadvl	Uncharacterized protein OS=Danio rerio GN=acadvl PE=3 SV=1	1.002	1.003	1.0025	0.000707107	0.0705343
F1QSV2	rtfdc1	Uncharacterized protein OS=Danio rerio GN=rtfdc1 PE=4 SV=1	1	1.005	1.0025	0.00353553	0.352672
Q6NZ09	adrm1b	Proteasomal ubiquitin receptor ADRM1 OS=Danio rerio GN=adrm1b PE=1 SV=1	1.016	0.989	1.0025	0.0190919	1.90443
F1QIP3	ipo4	Uncharacterized protein OS=Danio rerio GN=ipo4 PE=4 SV=1	1.032	0.973	1.0025	0.0417193	4.16153
Q6IQV0	zgc:86598	Uncharacterized protein OS=Danio rerio GN=zgc:86598 PE=2 SV=1	0.968	1.037	1.0025	0.0487904	4.86687
B8JIS8	gstm.1	Uncharacterized protein OS=Danio rerio GN=gstm PE=3 SV=1	1.028	0.9775	1.00275	0.0357089	3.5611
R4GEE3	tom1l2	Uncharacterized protein OS=Danio rerio GN=tom1l2 PE=4 SV=1	1.007	0.999	1.003	0.00565685	0.563993
Q6NUW5	anp32e	Acidic leucine-rich nuclear phosphoprotein 32 family member E OS=Danio rerio GN=anp32e PE=1 SV=1	1.011	0.995	1.003	0.0113137	1.12799
A2CEP2	sh3glb2b	Uncharacterized protein OS=Danio rerio GN=sh3glb2b PE=4 SV=1	0.954	1.052	1.003	0.0692965	6.90892
F1RDA6	ndufs1	Uncharacterized protein OS=Danio rerio GN=ndufs1 PE=4 SV=1	0.992	1.0145	1.00325	0.0159099	1.58584
Q6NYV1	psmd3	Proteasome (Prosome, macropain) 26S subunit, non-ATPase, 3 OS=Danio rerio GN=psmd3 PE=2 SV=1	1.0295	0.977	1.00325	0.0371231	3.70028
E7FCP6		Uncharacterized protein OS=Danio rerio PE=4 SV=1	1.029	0.978	1.0035	0.0360624	3.59367
R4GES5	pcmt	Protein-L-isoaspartate(D-aspartate) O-methyltransferase (Fragment) OS=Danio rerio GN=pcmt PE=4 SV=1	1.037	0.97	1.0035	0.0473762	4.72109
Q90ZC5	aip	Ah receptor interacting protein OS=Danio rerio GN=aip PE=2 SV=1	0.966	1.041	1.0035	0.053033	5.2848
F1QR23	ssr1	Uncharacterized protein OS=Danio rerio GN=ssr1 PE=4 SV=1	0.997	1.01	1.0035	0.00919239	0.916033
Q6TNW3	abce1	ATP-binding cassette, sub-family E (OABP), member 1 OS=Danio rerio GN=abce1 PE=2 SV=1	1.016	0.991	1.0035	0.0176777	1.7616
B0R0F7	cmlc1	Uncharacterized protein OS=Danio rerio GN=cmlc1 PE=4 SV=1	0.985	1.022	1.0035	0.026163	2.60717
F1R0U5	larp1	Uncharacterized protein OS=Danio rerio GN=larp1 PE=4 SV=1	1.034	0.973	1.0035	0.0431335	4.29831
Q6ZM19	eif6	Eukaryotic translation initiation factor 6 OS=Danio rerio GN=eif6 PE=2 SV=1	0.9505	1.0565	1.0035	0.0749533	7.46919
F8W2L5	dync1i2a	Uncharacterized protein OS=Danio rerio GN=dync1i2a PE=4 SV=1	0.9385	1.0685	1.0035	0.0919239	9.16033
F1QBQ8	slmapb	Uncharacterized protein OS=Danio rerio GN=slmapb PE=4 SV=1	0.931	1.076	1.0035	0.10253	10.2173
X1WEV8	naa50	N-alpha-acetyltransferase 50 OS=Danio rerio GN=naa50 PE=4 SV=1	1.0105	0.997	1.00375	0.00954594	0.951028
B3DJT0	sart3	Squamous cell carcinoma antigen recognised by T cells 3 OS=Danio rerio GN=sart3 PE=2 SV=1	1.049	0.9585	1.00375	0.0639932	6.37541
F1Q6E8	nap1l4b	Uncharacterized protein OS=Danio rerio GN=nap1l4b PE=3 SV=1	1.0305	0.9775	1.004	0.0374767	3.73274
A0ELQ2	atp2b1a	Plasma membrane calcium ATPase 1 isoform a OS=Danio rerio GN=atp2b1a PE=2 SV=1	0.951	1.057	1.004	0.0749533	7.46547
Q6PHE8	ccdc124	Coiled-coil domain-containing protein 124 OS=Danio rerio GN=ccdc124 PE=2 SV=1	1.069	0.939	1.004	0.0919239	9.15577
F1QR62	crmp1	Uncharacterized protein OS=Danio rerio GN=crmp1 PE=4 SV=1	0.993	1.0155	1.00425	0.0159099	1.58426
F1QEU2	impdh1a	Inosine-5~-monophosphate dehydrogenase OS=Danio rerio GN=impdh1a PE=3 SV=1	1.0165	0.992	1.00425	0.0173241	1.72508
F1R9X3	nadl1.2	Neural cell adhesion molecule L1.2 OS=Danio rerio GN=nadl1.2 PE=4 SV=1	1.0185	0.99	1.00425	0.0201525	2.00673
Q6B337	gipc1	GAIP c-terminus interacting protein 1 OS=Danio rerio GN=gipc1 PE=2 SV=1	0.974	1.0345	1.00425	0.04278	4.25989
Q4G5V7	rtn1a	Reticulon OS=Danio rerio GN=rtn1a PE=2 SV=1	1.009	1	1.0045	0.00636396	0.633545
E7F7J1	fdx1	Uncharacterized protein OS=Danio rerio GN=fdx1 PE=4 SV=1	1.012	0.997	1.0045	0.0106066	1.05591
B0S6Y0	ttnb	Uncharacterized protein OS=Danio rerio GN=ttnb PE=4 SV=2	0.99	1.019	1.0045	0.0205061	2.04142
Q5CZQ1	ywhae2	Tyrosine 3-monooxygenase/tryptophan 5-monooxygenase activation protein, epsilon polypeptide 2 OS=Danio rerio GN=ywhae2 PE=2 SV=1	1.02	0.989	1.0045	0.0219203	2.18221
F1RD13	si:ch211-266g18.10	Uncharacterized protein OS=Danio rerio GN=si:ch211-266g18.10 PE=4 SV=2	0.972	1.037	1.0045	0.0459619	4.5756
F1QDQ5	manf	Uncharacterized protein OS=Danio rerio GN=manf PE=4 SV=1	1.011	0.998	1.0045	0.00919239	0.915121
F1QF30	tceb2	Uncharacterized protein OS=Danio rerio GN=tceb2 PE=4 SV=1	1.0095	1	1.00475	0.00671751	0.668576
Q7ZTZ2	rsl24d1	Probable ribosome biogenesis protein RLP24 OS=Danio rerio GN=rsl24d1 PE=2 SV=1	0.998	1.0115	1.00475	0.00954594	0.950081
E7FAZ7	srcap	Uncharacterized protein OS=Danio rerio GN=srcap PE=4 SV=1	1.0195	0.99	1.00475	0.0208597	2.0761
Q7ZUD3	gmfb	Glia maturation factor, beta OS=Danio rerio GN=gmfb PE=2 SV=1	0.996	1.014	1.005	0.0127279	1.26646
F1R8S0	drap1	Uncharacterized protein OS=Danio rerio GN=drap1 PE=4 SV=1	0.9695	1.0405	1.005	0.0502046	4.99548
Q7ZVA4	s100a10b	S100 calcium binding protein A10b OS=Danio rerio GN=s100a10b PE=2 SV=1	1.052	0.958	1.005	0.066468	6.61374
E7EYC3	znf318	Uncharacterized protein OS=Danio rerio GN=LOC100330539 PE=4 SV=1	1.023	0.987	1.005	0.0254558	2.53292
Q5RKN6	grb2a	Uncharacterized protein OS=Danio rerio GN=grb2a PE=2 SV=1	1.008	1.003	1.0055	0.00353553	0.351619
A2RRV2	arid3b	Arid3b protein OS=Danio rerio GN=arid3b PE=2 SV=1	0.985	1.026	1.0055	0.0289914	2.88328
Q7ZV92	prp19	PRP19/PSO4 homolog (S. cerevisiae) OS=Danio rerio GN=prp19 PE=2 SV=1	0.9815	1.0295	1.0055	0.0339411	3.37555
F1QDD9	gfpt1	Uncharacterized protein (Fragment) OS=Danio rerio GN=gfpt1 PE=4 SV=1	1.035	0.976	1.0055	0.0417193	4.14911
Q5RIN3	txlnba	Uncharacterized protein OS=Danio rerio GN=txlnba PE=4 SV=2	1.0115	1	1.00575	0.00813173	0.808524
F1QX94	eif4g3b	Uncharacterized protein (Fragment) OS=Danio rerio GN=eif4g3b PE=4 SV=1	1.013	0.9985	1.00575	0.010253	1.01944
F1QCT6	plaa	Uncharacterized protein OS=Danio rerio GN=plaa PE=4 SV=1	1.026	0.986	1.006	0.0282843	2.81156
F1RCB2	ddx3b	Uncharacterized protein OS=Danio rerio GN=pl10 PE=3 SV=1	1.0265	0.9855	1.006	0.0289914	2.88185
Q7T3L3	hsp90b1	Chaperone protein GP96 OS=Danio rerio GN=hsp90b1 PE=2 SV=1	0.98	1.032	1.006	0.0367696	3.65503
Q7ZW09	hnrpl	Uncharacterized protein OS=Danio rerio GN=hnrpl PE=2 SV=1	0.949	1.0635	1.00625	0.0809637	8.04608
B0S5Q5	atp1a2a	ATPase, Na+/K+ transporting, alpha 2a polypeptide OS=Danio rerio GN=atp1a2a PE=2 SV=1	0.9335	1.079	1.00625	0.102884	10.2245
Q802U9	papss2b	3~-phosphoadenosine 5~-phosphosulfate synthase 2 OS=Danio rerio GN=papss2b PE=2 SV=1	1.005	1.008	1.0065	0.00212132	0.210762
F1R8B4	gcn1	Uncharacterized protein (Fragment) OS=Danio rerio GN=gcn1l1 PE=4 SV=1	1.027	0.986	1.0065	0.0289914	2.88042
E7EZJ2	LOC100149028	Uncharacterized protein OS=Danio rerio GN=CABZ01048373.1 PE=4 SV=1	0.985	1.028	1.0065	0.0304056	3.02092
F1QJ99	cox5ab	Uncharacterized protein (Fragment) OS=Danio rerio GN=cox5ab PE=4 SV=1	0.9685	1.0445	1.0065	0.0537401	5.33931
F1RB09	fn1b	Uncharacterized protein OS=Danio rerio GN=fn1b PE=4 SV=1	1.055	0.958	1.0065	0.0685894	6.81464
F1RAE9	stxbp2	Uncharacterized protein OS=Danio rerio GN=stxbp2 PE=4 SV=1	1.0065	NA	1.0065
F1QXG4	snd1	Staphylococcal nuclease domain-containing protein 1 OS=Danio rerio GN=snd1 PE=4 SV=1	1.033	0.9805	1.00675	0.0371231	3.68742
B8JLJ3	ywhaz	Uncharacterized protein OS=Danio rerio GN=ywhaz PE=3 SV=1	1.062	0.9515	1.00675	0.0781353	7.76114
Q90XF2	prkci	Protein kinase C iota type OS=Danio rerio GN=prkci PE=2 SV=2	1.041	0.973	1.007	0.0480833	4.7749
Q6NSN5	adssl1	Adenylosuccinate synthetase isozyme 1 OS=Danio rerio GN=adssl1 PE=1 SV=1	1.088	0.926	1.007	0.114551	11.3755
Q4U0E2	si:ch211-233g6.8	Caspase OS=Danio rerio GN=si:ch211-233g6.8 PE=2 SV=1	1.179	0.835	1.007	0.243245	24.1554
F1QD27	supt5h	Transcription elongation factor SPT5 OS=Danio rerio GN=supt5h PE=3 SV=1	0.99	1.0245	1.00725	0.0243952	2.42196
Q7ZU89	arcn1b	Archain 1 like OS=Danio rerio GN=arcn1b PE=2 SV=1	1.058	0.9565	1.00725	0.0717713	7.12547
F1QHG2	zgc:101810	Uncharacterized protein OS=Danio rerio GN=zgc:101810 PE=3 SV=1	1.226	0.7885	1.00725	0.309359	30.7133
Q9DGL3	atp1b1a	Na+/K+ ATPase beta subunit isoform 1 OS=Danio rerio GN=atp1b1a PE=2 SV=1	1.015	1	1.0075	0.0106066	1.05276
F1QGL7	camk2d2	Calcium/calmodulin-dependent protein kinase type II delta 2 chain OS=Danio rerio GN=camk2d2 PE=4 SV=1	1.0225	0.9925	1.0075	0.0212132	2.10553
Q6NY74	rpa1	Replication protein A 70 kDa DNA-binding subunit OS=Danio rerio GN=rpa1 PE=1 SV=1	0.952	1.063	1.0075	0.0784889	7.79046
A9JRX1	and2	Uncharacterized protein OS=Danio rerio GN=and2 PE=2 SV=1	0.9485	1.0665	1.0075	0.0834386	8.28175
F1Q766	ckmt2a	Uncharacterized protein OS=Danio rerio GN=ckmt2a PE=3 SV=1	1.028	0.987	1.0075	0.0289914	2.87756
F1Q9X9	trap1	Uncharacterized protein OS=Danio rerio GN=trap1 PE=3 SV=1	1.032	0.983	1.0075	0.0346482	3.43903
F1RBA5	cdkal1	Threonylcarbamoyladenosine tRNA methylthiotransferase OS=Danio rerio GN=cdkal1 PE=4 SV=1	0.991	1.0245	1.00775	0.0236881	2.35059
Q6DRM9	smc1al	Structural maintenance of chromosomes protein OS=Danio rerio GN=smc1al PE=2 SV=1	0.989	1.0265	1.00775	0.0265165	2.63126
F8W610	erlec1	Uncharacterized protein OS=Danio rerio GN=erlec1 PE=4 SV=2	1.126	0.8895	1.00775	0.167231	16.5945
E7FGM1	si:dkey-27b3.2	Uncharacterized protein OS=Danio rerio GN=si:dkey-27b3.2 PE=4 SV=1	1.0015	1.014	1.00775	0.00883883	0.877086
F1Q8Y8	top2b	DNA topoisomerase 2 OS=Danio rerio GN=top2b PE=3 SV=1	0.9855	1.03	1.00775	0.0314663	3.12243
F6NV75	pkn1a	Uncharacterized protein OS=Danio rerio GN=pkn1a PE=4 SV=1	1.008	1.008	1.008	0	0
Q0VIL3	otomp	Otolith matrix protein 1 OS=Danio rerio GN=otomp PE=2 SV=1	1.001	1.015	1.008	0.00989949	0.982093
Q7ZVF9	actbb	Actin, cytoplasmic 2 OS=Danio rerio GN=actbb PE=2 SV=2	0.9895	1.0265	1.008	0.026163	2.59553
F1QLF8	bcat2	Branched-chain-amino-acid aminotransferase OS=Danio rerio GN=bcat2 PE=1 SV=1	1.032	0.984	1.008	0.0339411	3.36718
F1QS10	clpxa	Uncharacterized protein (Fragment) OS=Danio rerio GN=clpxa PE=4 SV=1	0.982	1.034	1.008	0.0367696	3.64777
B0S6K6	tnw	Tenascin W OS=Danio rerio GN=tnw PE=4 SV=1	0.9785	1.0375	1.008	0.0417193	4.13882
F1QTQ2	col9a1a	Uncharacterized protein OS=Danio rerio GN=col9a1a PE=4 SV=1	0.971	1.045	1.008	0.0523259	5.19106
Q6NYA1	hnrnpabb	Uncharacterized protein OS=Danio rerio GN=hnrnpabb PE=2 SV=1	0.9535	1.0625	1.008	0.0770746	7.64629
Q6PBX8	ndufv2	Uncharacterized protein OS=Danio rerio GN=ndufv2 PE=2 SV=1	0.948	1.068	1.008	0.0848528	8.41794
F1QTT0	man2b1	Uncharacterized protein OS=Danio rerio GN=man2b1 PE=4 SV=1	0.99	1.0265	1.00825	0.0258094	2.55982
A2BGL0	papolg	Uncharacterized protein OS=Danio rerio GN=papolg PE=4 SV=1	0.9895	1.027	1.00825	0.0265165	2.62995
F1QIJ0	caprin1a	Uncharacterized protein OS=Danio rerio GN=caprin1a PE=4 SV=1	0.947	1.0695	1.00825	0.0866206	8.59118
F8W3N3	fabp7a	Uncharacterized protein OS=Danio rerio GN=fabp7a PE=3 SV=1	1.006	1.011	1.0085	0.00353553	0.350574
F1QCV0	cntn2	Uncharacterized protein (Fragment) OS=Danio rerio GN=cntn2 PE=4 SV=1	0.962	1.055	1.0085	0.0657609	6.52067
Q6P268	pdcl3	Phosducin-like protein 3 OS=Danio rerio GN=pdcl3 PE=2 SV=1	0.958	1.059	1.0085	0.0714178	7.08159
F1QK60	krt4	Uncharacterized protein OS=Danio rerio GN=krt4 PE=3 SV=1	0.924	1.093	1.0085	0.119501	11.8494
B8JKH9	pcnp	Uncharacterized protein OS=Danio rerio GN=pcnp PE=4 SV=1	1.063	0.9545	1.00875	0.0767211	7.60556
Q5RGQ4	ryr3	Uncharacterized protein OS=Danio rerio GN=ryr3 PE=4 SV=2	1.007	1.011	1.009	0.00282843	0.28032
E7F3I8	dhx15	Uncharacterized protein OS=Danio rerio GN=dhx15 PE=4 SV=1	0.999	1.019	1.009	0.0141421	1.4016
F6NVK8	cul3b	Uncharacterized protein OS=Danio rerio GN=cul3a PE=3 SV=1	0.999	1.019	1.009	0.0141421	1.4016
A0JMD0	cluh	Clustered mitochondria protein homolog OS=Danio rerio GN=cluh PE=2 SV=1	1.0395	0.9785	1.009	0.0431335	4.27488
A2AWE1	prdx1	Uncharacterized protein OS=Danio rerio GN=prdx1 PE=4 SV=2	1.041	0.977	1.009	0.0452548	4.48512
Q3ZB92	prkacbb	Protein kinase, cAMP-dependent, catalytic, beta OS=Danio rerio GN=prkacbb PE=2 SV=1	1.044	0.974	1.009	0.0494975	4.9056
E7F0F2	cercam	Uncharacterized protein OS=Danio rerio GN=cercam PE=4 SV=1	1.046	0.9725	1.00925	0.0519723	5.1496
E7EZE5	iqsec1b	Uncharacterized protein OS=Danio rerio GN=si:dkey-57n24.7 PE=4 SV=1	1.0135	1.005	1.00925	0.00601041	0.595532
A1L1V1	fnta	Uncharacterized protein OS=Danio rerio GN=fnta PE=2 SV=1	0.9855	1.033	1.00925	0.0335876	3.32797
Q7ZTZ3	pmm2	Phosphomannomutase OS=Danio rerio GN=pmm2 PE=2 SV=1	1.0585	0.96	1.00925	0.06965	6.90117
Q6PBT1	rps27.2	40S ribosomal protein S27 OS=Danio rerio GN=rps27.2 PE=2 SV=1	0.958	1.0605	1.00925	0.0724784	7.18142
Q803M1	tpm3	Tropomyosin 3 OS=Danio rerio GN=tpm3 PE=2 SV=1	1.0075	1.011	1.00925	0.00247487	0.245219
F1QFS5	LOC553451	Uncharacterized protein OS=Danio rerio GN=LOC553451 PE=4 SV=1	1.0065	1.0125	1.0095	0.00424264	0.420271
F1QB84	pik3r2	Uncharacterized protein (Fragment) OS=Danio rerio GN=pik3r2 PE=4 SV=2	1.005	1.014	1.0095	0.00636396	0.630407
F1QQL4	si:ch211-125o16.4	Uncharacterized protein OS=Danio rerio GN=si:ch211-125o16.4 PE=4 SV=2	1.014	1.005	1.0095	0.00636396	0.630407
Q567V5	snrpd2	Novel protein similar to vertebrate small nuclear ribonucleoprotein D2 polypeptide 16.5kDa (SNRPD2) OS=Danio rerio GN=snrpd2 PE=2 SV=1	0.97	1.049	1.0095	0.0558614	5.53357
E7F4Q5	ndufb1	Uncharacterized protein OS=Danio rerio GN=LOC100535765 PE=4 SV=1	1.002	1.0175	1.00975	0.0109602	1.08543
Q1LVV8	smc3	Uncharacterized protein OS=Danio rerio GN=smc3 PE=4 SV=1	0.989	1.0305	1.00975	0.0293449	2.90616
F1Q5D5	hars	Uncharacterized protein OS=Danio rerio GN=hars PE=3 SV=1	1.0505	0.969	1.00975	0.0576292	5.70727
Q502M9	tceb1b	Uncharacterized protein OS=Danio rerio GN=tceb1b PE=2 SV=1	1.0535	0.966	1.00975	0.0618718	6.12744
Q6NXC1	rbm4.3	Uncharacterized protein OS=Danio rerio GN=rbm4.3 PE=2 SV=1	1.003	1.017	1.01	0.00989949	0.980148
F1Q663	fmr1	Uncharacterized protein OS=Danio rerio GN=fmr1 PE=4 SV=1	1.019	1.001	1.01	0.0127279	1.26019
B8A5D4	txnl1	Uncharacterized protein OS=Danio rerio GN=txnl1 PE=4 SV=1	1.023	0.997	1.01	0.0183848	1.82027
F1QB32	p3h3	Uncharacterized protein OS=Danio rerio GN=leprel2 PE=4 SV=1	0.988	1.032	1.01	0.0311127	3.08047
F1RCG7	fkbp4	Uncharacterized protein OS=Danio rerio GN=fkbp4 PE=4 SV=1	1.035	0.985	1.01	0.0353553	3.50053
Q5RG12	hsp90aa1.2	Heat shock protein 90-alpha 2 OS=Danio rerio GN=hsp90aa1.2 PE=2 SV=1	1.055	0.965	1.01	0.0636396	6.30095
F1QG04	sept5b	Uncharacterized protein OS=Danio rerio GN=sept5b PE=3 SV=1	1.0555	0.9645	1.01	0.0643467	6.37096
F1QSW9	fam213b	Uncharacterized protein OS=Danio rerio GN=fam213b PE=4 SV=1	1.102	0.918	1.01	0.130108	12.8819
B0R197	vdac3	Uncharacterized protein OS=Danio rerio GN=vdac3 PE=4 SV=1	0.911	1.109	1.01	0.140007	13.8621
B0R1B8	neflb	Uncharacterized protein OS=Danio rerio GN=neflb PE=3 SV=1	1.013	1.0075	1.01025	0.00388909	0.384963
B0V0X2	stag1a	Uncharacterized protein OS=Danio rerio GN=stag1a PE=4 SV=2	1.0185	1.002	1.01025	0.0116673	1.15489
Q08C78	btf3	Basic transcription factor 3 OS=Danio rerio GN=btf3 PE=2 SV=1	1.0195	1.001	1.01025	0.0130815	1.29488
Q6NYD7	ociad1	OCIA domain-containing protein 1 OS=Danio rerio GN=ociad1 PE=2 SV=1	0.968	1.0525	1.01025	0.0597505	5.91443
Q9PUE4	copg2	Coatomer subunit gamma-2 OS=Danio rerio GN=copg2 PE=2 SV=2	1.022	0.999	1.0105	0.0162635	1.60945
Q6NWH2	marcksl1b	MARCKS-like 2 OS=Danio rerio GN=marcksl1b PE=2 SV=1	1.023	0.998	1.0105	0.0176777	1.7494
P83571	ruvbl2	RuvB-like 2 OS=Danio rerio GN=ruvbl2 PE=1 SV=1	1.025	0.996	1.0105	0.0205061	2.0293
B0V0Y4	palm1b	Uncharacterized protein OS=Danio rerio GN=palm1b PE=4 SV=1	1.037	0.984	1.0105	0.0374767	3.70872
B8A4D7	zgc:171356	Uncharacterized protein OS=Danio rerio GN=rrbp1a PE=4 SV=1	0.981	1.04	1.0105	0.0417193	4.12858
E9QF39	baz2a	Uncharacterized protein OS=Danio rerio GN=baz2a PE=4 SV=1	0.975	1.046	1.0105	0.0502046	4.96829
E7F4I4	CABZ01085054.1	Uncharacterized protein OS=Danio rerio GN=CABZ01085054.1 PE=4 SV=1	1.056	0.965	1.0105	0.0643467	6.36781
E7EXV1	hk2	Uncharacterized protein OS=Danio rerio GN=hk2 PE=4 SV=1	1.068	0.953	1.0105	0.0813173	8.04723
F1QQZ1	sf3b1	Uncharacterized protein OS=Danio rerio GN=sf3b1 PE=4 SV=2	1.001	1.0205	1.01075	0.0137886	1.36419
Q5G9L7	crabp2b	Duplicated cellular retinoic acid-binding protein 2b OS=Danio rerio GN=crabp2b PE=2 SV=1	1.0005	1.021	1.01075	0.0144957	1.43415
Q6NYS8	ddost	Dolichyl-diphosphooligosaccharide--protein glycosyltransferase 48 kDa subunit OS=Danio rerio GN=ddost PE=2 SV=2	1.037	0.9845	1.01075	0.0371231	3.67283
B8JIS1	atp5f1	Uncharacterized protein OS=Danio rerio GN=atp5f1 PE=4 SV=1	0.977	1.045	1.011	0.0480833	4.75601
F1QSI7	katnal2	Katanin p60 ATPase-containing subunit A-like 2 OS=Danio rerio GN=katnal2 PE=3 SV=1	1.061	0.961	1.011	0.0707107	6.99413
F1Q8X5	fermt2	Fermitin family homolog 2 OS=Danio rerio GN=fermt2 PE=2 SV=1	1.012	1.01	1.011	0.00141421	0.139883
H9GYR7		Uncharacterized protein OS=Danio rerio PE=4 SV=1	1.006	1.016	1.011	0.00707107	0.699413
F1Q8Z1	dock7	Uncharacterized protein OS=Danio rerio GN=dock7 PE=4 SV=1	1.0005	1.0215	1.011	0.0148492	1.46877
Q7ZU46	hspa4a	Heat shock protein 4, like OS=Danio rerio GN=hspa4a PE=2 SV=1	1.024	0.998	1.011	0.0183848	1.81847
X1WHQ5	mrpl12	Uncharacterized protein OS=Danio rerio GN=mrpl12 PE=3 SV=1	0.998	1.024	1.011	0.0183848	1.81847
F1QX52	gatm	Glycine amidinotransferase, mitochondrial OS=Danio rerio GN=gatm PE=4 SV=1	0.994	1.028	1.011	0.0240416	2.37801
F1Q749	dkc1	Uncharacterized protein OS=Danio rerio GN=dkc1 PE=4 SV=1	1.046	0.976	1.011	0.0494975	4.89589
A4IG46	parvab	Uncharacterized protein OS=Danio rerio GN=parvab PE=2 SV=1	1.008	1.015	1.0115	0.00494975	0.489347
F1QJE5	ppm1g	Uncharacterized protein OS=Danio rerio GN=ppm1g PE=3 SV=1	1.005	1.018	1.0115	0.00919239	0.908788
Q6P972	tuba2	Tubulin, alpha 2 OS=Danio rerio GN=tuba2 PE=2 SV=1	0.999	1.024	1.0115	0.0176777	1.74767
X1WD53	xirp2c	Uncharacterized protein OS=Danio rerio GN=xirp2c PE=4 SV=1	0.998	1.025	1.0115	0.0190919	1.88748
Q6TGS6	yars	Tyrosine--tRNA ligase, cytoplasmic OS=Danio rerio GN=yars PE=2 SV=2	1.028	0.995	1.0115	0.0233345	2.30692
F1QAE8	ntmt1	N-terminal Xaa-Pro-Lys N-methyltransferase 1 OS=Danio rerio GN=ntmt1 PE=4 SV=1	0.993	1.03	1.0115	0.026163	2.58655
E7EZ16	hsp90ab1	Uncharacterized protein OS=Danio rerio GN=hsp90ab1 PE=3 SV=1	1.0195	1.004	1.01175	0.0109602	1.08329
F1QB35	strbp	Uncharacterized protein OS=Danio rerio GN=strbp PE=4 SV=1	1.027	0.9965	1.01175	0.0215668	2.13163
G1K2Q2	cd99l2	CD99 antigen-like protein 2 OS=Danio rerio GN=cd99l2 PE=4 SV=1	0.969	1.0545	1.01175	0.0604576	5.97555
A4QN90	zgc:163061	Uncharacterized protein OS=Danio rerio GN=zgc:163061 PE=2 SV=1	1.0105	1.0135	1.012	0.00212132	0.209617
Q1LWB1	hibadha	Uncharacterized protein OS=Danio rerio GN=hibadha PE=4 SV=1	1.0095	1.0145	1.012	0.00353553	0.349361
A2CG95	acadm	Uncharacterized protein OS=Danio rerio GN=acadm PE=3 SV=1	1.002	1.022	1.012	0.0141421	1.39744
F1QSY7	iars	Uncharacterized protein OS=Danio rerio GN=iars PE=3 SV=1	0.985	1.039	1.012	0.0381838	3.7731
A8WGP7	ugdh	UDP-glucose 6-dehydrogenase OS=Danio rerio GN=ugdh PE=2 SV=1	1.0455	0.9785	1.012	0.0473762	4.68144
F1QS28	hnrnpa0a	Uncharacterized protein OS=Danio rerio GN=hnrnpa0a PE=4 SV=1	1.0065	1.018	1.01225	0.00813173	0.803332
G1K2E7	cdh2	Cadherin-2 OS=Danio rerio GN=cdh2 PE=3 SV=1	1.028	0.997	1.0125	0.0219203	2.16497
Z4YIA7	calua	Calumenin-A OS=Danio rerio GN=calua PE=4 SV=1	0.996	1.029	1.0125	0.0233345	2.30464
Q7ZTI0	ssb	Sjogren syndrome antigen B (Autoantigen La) OS=Danio rerio GN=ssb PE=2 SV=1	0.9775	1.0475	1.0125	0.0494975	4.88864
Q6NWF6	krt8	Keratin, type II cytoskeletal 8 OS=Danio rerio GN=krt8 PE=1 SV=1	0.973	1.052	1.0125	0.0558614	5.51718
F1QM39	uacab	Uncharacterized protein (Fragment) OS=Danio rerio GN=sb:cb472 PE=4 SV=1	1.052	0.973	1.0125	0.0558614	5.51718
F1R5L0	rhoac	Uncharacterized protein OS=Danio rerio GN=rhoac PE=3 SV=1	1.0595	0.9655	1.0125	0.066468	6.56474
B3DIT1	cyfip2	Uncharacterized protein OS=Danio rerio GN=cyfip2 PE=2 SV=1	1.07	0.955	1.0125	0.0813173	8.03134
F1QL66	capn12	Uncharacterized protein OS=Danio rerio GN=capn12 PE=4 SV=1	1.077	0.948	1.0125	0.0912168	9.00906
Q32PL1	ppp1r7	Protein phosphatase 1 regulatory subunit 7 OS=Danio rerio GN=ppp1r7 PE=2 SV=1	1.076	0.949	1.0125	0.0898026	8.86939
F1QXG3	dnmt1	Cytosine-specific methyltransferase OS=Danio rerio GN=dnmt1 PE=3 SV=1	1.021	1.0045	1.01275	0.0116673	1.15204
A9C3T0	prkar2aa	Uncharacterized protein OS=Danio rerio GN=prkar2aa PE=4 SV=1	1.003	1.023	1.013	0.0141421	1.39606
F1QVJ2	naa15b	Uncharacterized protein OS=Danio rerio GN=naa15b PE=4 SV=2	1.0555	0.9705	1.013	0.0601041	5.93328
Q7ZW92	strap	Serine/threonine kinase receptor associated protein OS=Danio rerio GN=strap PE=2 SV=1	0.9685	1.0575	1.013	0.0629325	6.21249
Q7ZUE4	prpf40a	PRP40 pre-mRNA processing factor 40 homolog A (Yeast) OS=Danio rerio GN=prpf40a PE=2 SV=1	0.992	1.0345	1.01325	0.030052	2.96591
Q90Y37	rock2a	Rho-associated protein kinase OS=Danio rerio GN=rock2a PE=2 SV=1	0.9565	1.07	1.01325	0.0802566	7.92071
F1QLQ9	si:ch211-93f2.1	Uncharacterized protein OS=Danio rerio GN=si:ch211-93f2.1 PE=4 SV=1	0.9125	1.114	1.01325	0.142482	14.0619
F1QS89	cad	Uncharacterized protein OS=Danio rerio GN=cad PE=3 SV=1	1.013	1.014	1.0135	0.000707107	0.0697688
Q7ZUG6	rpl30	Ribosomal protein L30 OS=Danio rerio GN=rpl30 PE=2 SV=1	1.018	1.009	1.0135	0.00636396	0.627919
Q7ZSY3	smarca4a	Brahma protein-like protein 1 OS=Danio rerio GN=smarca4a PE=2 SV=1	0.994	1.033	1.0135	0.0275772	2.72098
D1GJ56	actn3a	Actn3a OS=Danio rerio GN=actn3a PE=2 SV=1	1.034	0.993	1.0135	0.0289914	2.86052
E7F569	si:ch211-153b23.5	Uncharacterized protein OS=Danio rerio GN=sb:cb252 PE=4 SV=1	1.0895	0.938	1.01375	0.107127	10.5674
F1QSX9	papss1	Uncharacterized protein OS=Danio rerio GN=papss1 PE=3 SV=1	0.998	1.03	1.014	0.0226274	2.2315
E7FB18		Uncharacterized protein OS=Danio rerio PE=4 SV=1	0.98	1.048	1.014	0.0480833	4.74194
Q1LXQ4	si:ch73-86n18.1	Novel protein with a Lectin C-type domain OS=Danio rerio GN=si:ch211-154o6.6 PE=4 SV=1	0.9445	1.0835	1.014	0.0982878	9.69308
F1QDY2	ugp2b	Uncharacterized protein OS=Danio rerio GN=ugp2b PE=4 SV=1	1.115	0.9135	1.01425	0.142482	14.048
Q6PBH5	ndufa4	NADH dehydrogenase [ubiquinone] 1 alpha subcomplex subunit 4 OS=Danio rerio GN=ndufa4 PE=3 SV=1	1.0135	1.0155	1.0145	0.00141421	0.1394
H9GYB8	pin1	Uncharacterized protein (Fragment) OS=Danio rerio GN=pin1 PE=4 SV=1	1.01	1.019	1.0145	0.00636396	0.6273
F1QP99	zgc:77086	Protein disulfide-isomerase OS=Danio rerio GN=zgc:77086 PE=3 SV=1	1.024	1.005	1.0145	0.013435	1.3243
Q7ZU96	cct8	Cct8 protein OS=Danio rerio GN=cct8 PE=2 SV=1	0.9965	1.0325	1.0145	0.0254558	2.5092
Q6P5L8	hsdl2	Hydroxysteroid dehydrogenase-like protein 2 OS=Danio rerio GN=hsdl2 PE=2 SV=1	0.992	1.037	1.0145	0.0318198	3.1365
B3DKC0	fkbp10b	FK506 binding protein 10 OS=Danio rerio GN=fkbp10b PE=2 SV=1	0.99	1.039	1.0145	0.0346482	3.4153
F1QJU0	wu:fc21g02	Uncharacterized protein OS=Danio rerio GN=si:dkey-9i23.11 PE=4 SV=2	1.071	0.958	1.0145	0.0799031	7.8761
F1R9B4	bdh1	Uncharacterized protein (Fragment) OS=Danio rerio GN=bdh1 PE=3 SV=1	1.0205	1.009	1.01475	0.00813173	0.801353
F1Q9K1	smarcc1a	Uncharacterized protein OS=Danio rerio GN=smarcc1a PE=4 SV=1	1.003	1.0265	1.01475	0.016617	1.63755
F1QY90	thoc1	Uncharacterized protein OS=Danio rerio GN=thoc1 PE=4 SV=1	1.0155	1.0145	1.015	0.000707107	0.0696657
Q5PZ43	xirp1	Xin actin-binding repeat-containing protein 1 OS=Danio rerio GN=xirp1 PE=1 SV=1	0.9985	1.0315	1.015	0.0233345	2.29897
E7EYE1	si:dkey-78p20.4	Uncharacterized protein OS=Danio rerio GN=CR847973.1 PE=4 SV=1	1.053	0.977	1.015	0.0537401	5.29459
B8JLV7	vma21	Vacuolar ATPase assembly integral membrane protein vma21 OS=Danio rerio GN=vma21 PE=3 SV=1	0.9585	1.0715	1.015	0.0799031	7.87222
X1WHT8	csnk1g2a	Uncharacterized protein (Fragment) OS=Danio rerio GN=csnk1g2a PE=4 SV=1	1.0145	1.0155	1.015	0.000707107	0.0696657
Q6NSN2	mao	Amine oxidase [flavin-containing] OS=Danio rerio GN=mao PE=1 SV=1	1.028	1.002	1.015	0.0183848	1.81131
Q6DBY0	nup85	Nuclear pore complex protein Nup85 OS=Danio rerio GN=nup85 PE=2 SV=1	0.9875	1.0425	1.015	0.0388909	3.83161
E7F071	FP085405.1	Uncharacterized protein OS=Danio rerio GN=FP085405.1 PE=4 SV=1	1.062	0.968	1.015	0.066468	6.54858
Q1RLV5	zgc:153887	Uncharacterized protein (Fragment) OS=Danio rerio GN=slmapa PE=2 SV=1	0.95	1.08	1.015	0.0919239	9.05654
B8JLS3	myh6	Uncharacterized protein OS=Danio rerio GN=myh6 PE=4 SV=1	1.0125	1.018	1.01525	0.00388909	0.383067
Q7T1J9	rps10	Ribosomal protein S10 OS=Danio rerio GN=rps10 PE=2 SV=1	1.048	0.9825	1.01525	0.0463155	4.56198
B0S6R1	nckap1	Nck-associated protein 1 OS=Danio rerio GN=nckap1 PE=3 SV=1	1.0355	0.9955	1.0155	0.0282843	2.78526
A2BIN5	mccc2	Uncharacterized protein OS=Danio rerio GN=mccc2 PE=4 SV=1	1.051	0.98	1.0155	0.0502046	4.94383
A5PN55	me2	Malic enzyme OS=Danio rerio GN=me2 PE=3 SV=1	0.966	1.065	1.0155	0.0700036	6.89351
E7F3J2	hnrnpua	Uncharacterized protein OS=Danio rerio GN=hnrnpua PE=4 SV=1	0.96	1.071	1.0155	0.0784889	7.72908
Q6PD83	bzw1a	Basic leucine zipper and W2 domain-containing protein 1-A OS=Danio rerio GN=bzw1a PE=2 SV=1	1.044	0.987	1.0155	0.0403051	3.96899
Q503E2	prep	Uncharacterized protein OS=Danio rerio GN=prep PE=2 SV=1	1.027	1.0045	1.01575	0.0159099	1.56632
E9QH14	actb1	Uncharacterized protein OS=Danio rerio GN=actb1 PE=3 SV=1	0.9925	1.039	1.01575	0.0328805	3.23706
F1QQV6	aqr	Uncharacterized protein OS=Danio rerio GN=aqr PE=4 SV=1	1.0255	1.0065	1.016	0.013435	1.32235
B0UXG8	ndufv3	Uncharacterized protein OS=Danio rerio GN=ndufv3 PE=4 SV=1	0.942	1.09	1.016	0.104652	10.3004
F1R966	cltca	Clathrin heavy chain OS=Danio rerio GN=cltca PE=3 SV=1	1.0005	1.032	1.01625	0.0222739	2.19177
Q6TGS5	tuba4l	Alpha tubulin-like protein OS=Danio rerio GN=tuba4l PE=2 SV=1	0.996	1.0365	1.01625	0.0286378	2.81799
E7F3C9	FP085412.2	Uncharacterized protein OS=Danio rerio GN=FP085412.2 PE=4 SV=1	0.994	1.0385	1.01625	0.0314663	3.09631
Q6TH20	drg2	Developmentally regulated GTP binding protein 2 OS=Danio rerio GN=drg2 PE=2 SV=1	1.0615	0.971	1.01625	0.0639932	6.29699
A5WVQ0	nat10	Uncharacterized protein OS=Danio rerio GN=nat10 PE=4 SV=1	0.987	1.046	1.0165	0.0417193	4.10421
Q6PBW5	rpe65a	Retinoid isomerohydrolase OS=Danio rerio GN=rpe65a PE=2 SV=1	0.842	1.191	1.0165	0.24678	24.2774
Q802C9	eif4a1a	Eukaryotic translation initiation factor 4A, isoform 1A OS=Danio rerio GN=eif4a1a PE=2 SV=1	1.0015	1.032	1.01675	0.0215668	2.12115
Q6DI36	rab15	Uncharacterized protein OS=Danio rerio GN=rab15 PE=2 SV=1	1.0495	0.984	1.01675	0.0463155	4.55525
Q6PBR5	atp6v1g1	ATPase, H+ transporting, V1 subunit G isoform 1 OS=Danio rerio GN=atp6v1g1 PE=2 SV=1	1.0155	1.0185	1.017	0.00212132	0.208586
F1R231	palm1a	Uncharacterized protein OS=Danio rerio GN=palm1a PE=4 SV=1	1.049	0.985	1.017	0.0452548	4.44984
F1QJL4	lig3	DNA ligase OS=Danio rerio GN=lig3 PE=3 SV=1	0.979	1.055	1.017	0.0537401	5.28418
Q90Y03	aldh1a2	Aldehyde dehydrogenase 1A2 OS=Danio rerio GN=aldh1a2 PE=2 SV=1	1.075	0.959	1.017	0.0820244	8.06533
F1R839	syap1	Uncharacterized protein OS=Danio rerio GN=syap1 PE=4 SV=1	1.09	0.9445	1.01725	0.102884	10.1139
F1QAC2	slc12a2	Uncharacterized protein (Fragment) OS=Danio rerio GN=slc12a2 PE=4 SV=1	1.0365	0.998	1.01725	0.0272236	2.6762
Q6NW62	khdrbs1b	Uncharacterized protein OS=Danio rerio GN=khdrbs1b PE=2 SV=1	1.046	0.989	1.0175	0.0403051	3.96119
Q7ZV11	polr2c	Polymerase (RNA) II (DNA directed) polypeptide C OS=Danio rerio GN=polr2c PE=2 SV=1	0.981	1.054	1.0175	0.0516188	5.0731
Q58EE9	gfap	Glial fibrillary acidic protein OS=Danio rerio GN=gfap PE=1 SV=2	0.972	1.063	1.0175	0.0643467	6.324
E7FCV6		Uncharacterized protein OS=Danio rerio PE=3 SV=1	1.065	0.97	1.0175	0.0671751	6.60198
Q1L8L9	ak2	Adenylate kinase 2, mitochondrial OS=Danio rerio GN=ak2 PE=2 SV=1	1.01	1.0255	1.01775	0.0109602	1.0769
F1R9Y9	etfb	Uncharacterized protein OS=Danio rerio GN=etfb PE=4 SV=1	1.0065	1.0295	1.018	0.0162635	1.59759
F1QUS9	usp7	Ubiquitin carboxyl-terminal hydrolase OS=Danio rerio GN=usp7 PE=3 SV=1	1.034	1.002	1.018	0.0226274	2.22273
F1QR17	aldh7a1	Uncharacterized protein OS=Danio rerio GN=aldh7a1 PE=3 SV=1	1	1.036	1.018	0.0254558	2.50057
F1QLT9	rars	Uncharacterized protein OS=Danio rerio GN=rars PE=3 SV=1	0.9975	1.0385	1.018	0.0289914	2.84788
Q5TZG5	ezrb	Ezrin OS=Danio rerio GN=ezrb PE=2 SV=1	1.057	0.979	1.018	0.0551543	5.41791
B0S5M0	snx4	Uncharacterized protein OS=Danio rerio GN=snx4 PE=4 SV=1	1.097	0.939	1.018	0.111723	10.9747
F1QRW5	ptges3b	Uncharacterized protein (Fragment) OS=Danio rerio GN=ptges3b PE=4 SV=1	1.012	1.0245	1.01825	0.00883883	0.868042
A2BGU5	lrpap1	Uncharacterized protein OS=Danio rerio GN=lrpap1 PE=4 SV=1	1.057	0.9795	1.01825	0.0548008	5.38186
F1QF00	pgm1	Uncharacterized protein OS=Danio rerio GN=pgm1 PE=3 SV=1	1.11	0.9265	1.01825	0.129754	12.7429
Q6IQA7	hm13	Hm13 protein OS=Danio rerio GN=hm13 PE=2 SV=1	1.01	1.027	1.0185	0.0120208	1.18025
Q90XH2	meis1b	Myeloid ecotropic viral integration 1 OS=Danio rerio GN=meis1 PE=2 SV=1	1.0085	1.0285	1.0185	0.0141421	1.38853
P61485	rpl36a	60S ribosomal protein L36a OS=Danio rerio GN=rpl36a PE=3 SV=2	1.058	0.979	1.0185	0.0558614	5.48468
E7F7E3	dhx8	Uncharacterized protein OS=Danio rerio GN=dhx8 PE=4 SV=1	1.057	0.981	1.019	0.0537401	5.27381
F1RCE5	fam50a	Protein FAM50A OS=Danio rerio GN=fam50a PE=4 SV=1	0.998	1.04	1.019	0.0296985	2.91447
Q7T3C6	cpsf5	Cleavage and polyadenylation specificity factor subunit 5 OS=Danio rerio GN=cpsf5 PE=2 SV=1	0.997	1.0415	1.01925	0.0314663	3.0872
F1QYX8	hadhab	Uncharacterized protein OS=Danio rerio GN=hadhab PE=3 SV=1	0.9705	1.068	1.01925	0.0689429	6.76408
Q7ZZ04	echs1	Uncharacterized protein OS=Danio rerio GN=echs1 PE=3 SV=1	0.9525	1.086	1.01925	0.0943988	9.26159
Q9DEG7	ctbp1	CtBP1 protein OS=Danio rerio GN=ctbp1 PE=2 SV=1	1.01	1.029	1.0195	0.013435	1.31781
F1Q585	uba2	SUMO-activating enzyme subunit 2 OS=Danio rerio GN=uba2 PE=4 SV=1	1.0065	1.0325	1.0195	0.0183848	1.80331
F1Q5P8	smarce1	Uncharacterized protein OS=Danio rerio GN=smarce1 PE=4 SV=1	1	1.039	1.0195	0.0275772	2.70497
A5WW99	coq5	Uncharacterized protein OS=Danio rerio GN=zgc:92445 PE=3 SV=1	1.085	0.954	1.0195	0.092631	9.08592
B8JLR8	rab35b	Uncharacterized protein OS=Danio rerio GN=rab35b PE=3 SV=1	1.046	0.993	1.0195	0.0374767	3.67598
B3DIW6	zgc:194578	Uncharacterized protein OS=Danio rerio GN=zgc:194578 PE=2 SV=1	1.052	0.987	1.0195	0.0459619	4.50828
X1WC11	arhgdia	Uncharacterized protein OS=Danio rerio GN=arhgdia PE=4 SV=1	1.062	0.977	1.0195	0.0601041	5.89545
Q6DRF3	psmb1	Proteasome subunit beta type OS=Danio rerio GN=psmb1 PE=2 SV=1	0.993	1.0465	1.01975	0.0378302	3.70975
A2CEN1	efemp2a	Uncharacterized protein OS=Danio rerio GN=efemp2a PE=4 SV=1	0.9925	1.047	1.01975	0.0385373	3.77909
F1R9Y0		Uncharacterized protein (Fragment) OS=Danio rerio PE=4 SV=1	1.01	1.0295	1.01975	0.0137886	1.35215
Q6PBX9	reep5	Receptor accessory protein 5 OS=Danio rerio GN=reep5 PE=2 SV=1	1.02	1.02	1.02	0	0
E7EZD6	usp4	Uncharacterized protein OS=Danio rerio GN=usp4 PE=4 SV=1	1.044	0.996	1.02	0.0339411	3.32756
I3IT77	si:dkey-19e4.5	Uncharacterized protein (Fragment) OS=Danio rerio GN=si:dkey-19e4.5 PE=4 SV=1	1.06	0.98	1.02	0.0565685	5.54594
Q05AK9	tma7	Translation machinery-associated protein 7 OS=Danio rerio GN=tma7 PE=3 SV=1	1.063	0.977	1.02	0.0608112	5.96188
F1QET7	fscn1a	Fascin OS=Danio rerio GN=fscn1a PE=3 SV=1	0.885	1.155	1.02	0.190919	18.7175
Q6NZV2	mcm4	Mcm4 protein OS=Danio rerio GN=mcm4 PE=2 SV=1	0.9885	1.052	1.02025	0.0449013	4.40101
Q6TH32	cfl1	Muscle cofilin 2 OS=Danio rerio GN=cfl1 PE=2 SV=1	1.059	0.9815	1.02025	0.0548008	5.37131
Q6IQ59	uqcrc2b	Ubiquinol-cytochrome c reductase core protein II OS=Danio rerio GN=uqcrc2b PE=2 SV=1	0.995	1.0455	1.02025	0.0357089	3.50001
Q1MTI1	stx1b	Uncharacterized protein OS=Danio rerio GN=stx1b PE=3 SV=1	1.026	1.015	1.0205	0.00777817	0.762193
A8E7C9	sec23ip	Uncharacterized protein OS=Danio rerio GN=sec23ip PE=4 SV=1	1.008	1.033	1.0205	0.0176777	1.73226
F1QXV8	pgk1	Phosphoglycerate kinase OS=Danio rerio GN=pgk1 PE=3 SV=1	1.088	0.953	1.0205	0.0954594	9.35418
F1QJB4	sec22bb	Vesicle-trafficking protein SEC22b-B OS=Danio rerio GN=sec22bb PE=4 SV=1	1.031	1.01	1.0205	0.0148492	1.45509
F1QXU9	sgut1	Uncharacterized protein OS=Danio rerio GN=sgut1 PE=4 SV=2	1.104	0.937	1.0205	0.118087	11.5715
B0UY61	neb	Uncharacterized protein OS=Danio rerio GN=neb PE=4 SV=1	1.0185	1.023	1.02075	0.00318198	0.31173
Q7ZUD6	rtn3	Reticulon OS=Danio rerio GN=rtn3 PE=2 SV=1	1.05	0.9915	1.02075	0.0413657	4.05249
Q8AYH1	hsd17b4	17-beta-hydroxysteroid dehydrogenase type 4 OS=Danio rerio GN=hsd17b4 PE=2 SV=1	0.9775	1.064	1.02075	0.0611647	5.99214
H9GXT8	si:dkey-167k11.5	Uncharacterized protein OS=Danio rerio GN=si:dkey-167k11.5 PE=4 SV=1	0.9615	1.08	1.02075	0.0837922	8.20888
F1R5K1	clptm1	Cleft lip and palate transmembrane protein 1 homolog OS=Danio rerio GN=clptm1 PE=4 SV=1	0.959	1.0825	1.02075	0.0873277	8.55525
F1R293	adsl	Uncharacterized protein OS=Danio rerio GN=adsl PE=4 SV=1	1.042	1	1.021	0.0296985	2.90876
Q4VBV2	rps27.1	40S ribosomal protein S27 OS=Danio rerio GN=rps27.1 PE=2 SV=1	0.862	1.18	1.021	0.22486	22.0235
F1R222	dctn4	Uncharacterized protein OS=Danio rerio GN=dctn4 PE=4 SV=1	1.0185	1.024	1.02125	0.00388909	0.380816
A5WWD7	dpp7	Uncharacterized protein OS=Danio rerio GN=dpp7 PE=4 SV=1	1.108	0.9345	1.02125	0.122683	12.013
E7FGM7	crnkl1	Uncharacterized protein OS=Danio rerio GN=crnkl1 PE=4 SV=1	1.0155	1.0275	1.0215	0.00848528	0.830669
Q6NZS4	rtcb	tRNA-splicing ligase RtcB homolog OS=Danio rerio GN=rtcb PE=2 SV=1	1	1.043	1.0215	0.0304056	2.97656
Q90ZZ7	aldh3b1	Aldehyde dehydrogenase OS=Danio rerio GN=aldh3b1 PE=2 SV=1	0.991	1.052	1.0215	0.0431335	4.22257
F1QN02	cct2	Uncharacterized protein (Fragment) OS=Danio rerio GN=cct2 PE=4 SV=1	1.0525	0.9905	1.0215	0.0438406	4.29179
E9QBV1	cltcb	Clathrin heavy chain OS=Danio rerio GN=cltcb PE=3 SV=1	1.0215	1.022	1.02175	0.000353553	0.0346027
F1QK14	trmt1l	Uncharacterized protein (Fragment) OS=Danio rerio GN=trmt1l PE=4 SV=2	1.0205	1.023	1.02175	0.00176777	0.173014
Q6PHI8	tktb	Tkt protein OS=Danio rerio GN=tktb PE=2 SV=1	1.034	1.01	1.022	0.0169706	1.66052
B0S6B1	cwc22	Pre-mRNA-splicing factor CWC22 homolog OS=Danio rerio GN=cwc22 PE=4 SV=1	1.047	0.997	1.022	0.0353553	3.45943
Q7ZUX8	dynlrb1	Dynein, light chain, roadblock-type 1 OS=Danio rerio GN=dynlrb1 PE=2 SV=1	0.994	1.05	1.022	0.039598	3.87456
A9JRG9	afg3l2	Si:ch211-12e1.4 protein OS=Danio rerio GN=afg3l2 PE=2 SV=1	0.984	1.0605	1.02225	0.0540937	5.29163
Q7ZUM0	ywhaqa	Tyrosine 3-monooxygenase/tryptophan 5-monooxygenase activation protein, theta polypeptide a OS=Danio rerio GN=ywhaqa PE=2 SV=1	1.093	0.9515	1.02225	0.100056	9.78778
Q642H5	ppp2r1b	Protein phosphatase 2 (Formerly 2A), regulatory subunit A, beta isoform OS=Danio rerio GN=ppp2r1b PE=2 SV=1	1.0205	1.0245	1.0225	0.00282843	0.276619
A6H8Q3	mybphb	Uncharacterized protein OS=Danio rerio GN=mybphb PE=2 SV=1	1.0265	1.0185	1.0225	0.00565685	0.553238
E7FFZ4	smarcc2	Uncharacterized protein OS=Danio rerio GN=smarcc2 PE=4 SV=1	1.002	1.043	1.0225	0.0289914	2.83534
F1QSB8	ddx42	Uncharacterized protein OS=Danio rerio GN=ddx42 PE=3 SV=1	1.046	0.999	1.0225	0.033234	3.25027
F1Q9P4	napbb	Uncharacterized protein OS=Danio rerio GN=si:rp71-81o21.2 PE=4 SV=1	0.996	1.049	1.0225	0.0374767	3.6652
Q6IQD7	tpm2	Uncharacterized protein OS=Danio rerio GN=tpm2 PE=2 SV=1	0.96	1.085	1.0225	0.0883883	8.64434
X1WCD3	slirp	Uncharacterized protein OS=Danio rerio GN=si:ch73-276n11.1 PE=4 SV=1	1.037	1.0085	1.02275	0.0201525	1.97043
Q1LYC9	capns1a	Uncharacterized protein OS=Danio rerio GN=capns1a PE=4 SV=1	0.997	1.0485	1.02275	0.036416	3.5606
Q6YI49	uchl1	Ubiquitin C-terminal hydrolase L1 OS=Danio rerio GN=uchl1 PE=2 SV=1	1.1895	0.856	1.02275	0.23582	23.0575
F1QXM5	ldhd	Uncharacterized protein OS=Danio rerio GN=ldhd PE=4 SV=1	1.0225	1.0235	1.023	0.000707107	0.0691209
E7EXT3	pygmb	Phosphorylase OS=Danio rerio GN=pygmb PE=3 SV=1	1.041	1.005	1.023	0.0254558	2.48835
Q7ZUC2	sdf4	45 kDa calcium-binding protein OS=Danio rerio GN=sdf4 PE=2 SV=1	1.002	1.044	1.023	0.0296985	2.90308
E7EZQ7	nacad	Uncharacterized protein OS=Danio rerio GN=nacad PE=4 SV=1	0.988	1.058	1.023	0.0494975	4.83846
A2VD24	ipo9	Importin 9 OS=Danio rerio GN=ipo9 PE=2 SV=1	1.026	1.021	1.0235	0.00353553	0.345436
F1R089	egfl6	Uncharacterized protein OS=Danio rerio GN=egfl6 PE=4 SV=1	1.018	1.029	1.0235	0.00777817	0.759958
B0V1L8	dpp9	Uncharacterized protein OS=Danio rerio GN=dpp9 PE=4 SV=2	1.044	1.003	1.0235	0.0289914	2.83257
F6NLI6	ppib	Peptidyl-prolyl cis-trans isomerase OS=Danio rerio GN=ppib PE=3 SV=1	1.0445	1.0025	1.0235	0.0296985	2.90166
F1RD17	tars	Uncharacterized protein OS=Danio rerio GN=tars PE=3 SV=1	1.002	1.045	1.0235	0.0304056	2.97075
Q6PH46	cct4	T-complex protein 1 subunit delta OS=Danio rerio GN=cct4 PE=2 SV=1	0.984	1.063	1.0235	0.0558614	5.45788
F1QXY8	polr2b	DNA-directed RNA polymerase OS=Danio rerio GN=polr2b PE=3 SV=1	0.867	1.18	1.0235	0.221324	21.6243
Q6P5L3	rpl19	60S ribosomal protein L19 OS=Danio rerio GN=rpl19 PE=2 SV=1	0.991	1.056	1.0235	0.0459619	4.49066
F1R5I6	fam21c	Uncharacterized protein OS=Danio rerio GN=fam21c PE=4 SV=1	0.977	1.0705	1.02375	0.0661145	6.45807
F1R117	lamb1a	Uncharacterized protein (Fragment) OS=Danio rerio GN=lamb1a PE=4 SV=1	1.023	1.025	1.024	0.00141421	0.138107
A0AUR2	srl	Sarcalumenin OS=Danio rerio GN=srl PE=2 SV=1	1.018	1.03	1.024	0.00848528	0.828641
E7F114	sec31b	Uncharacterized protein OS=Danio rerio GN=sec31b PE=4 SV=1	1.008	1.04	1.024	0.0226274	2.20971
A7E2K4	rplp2l	Rplp2l protein OS=Danio rerio GN=rplp2l PE=2 SV=1	0.99	1.058	1.024	0.0480833	4.69563
Q5RI09	tprb	Uncharacterized protein OS=Danio rerio GN=tprb PE=4 SV=1	0.985	1.063	1.024	0.0551543	5.38616
B0S6Z1	dhx9	Uncharacterized protein OS=Danio rerio GN=dhx9 PE=4 SV=1	0.9755	1.073	1.02425	0.0689429	6.73106
F1QLS1	sytl4	Uncharacterized protein (Fragment) OS=Danio rerio GN=sytl4 PE=4 SV=1	1.0655	0.983	1.02425	0.0583363	5.69551
F1RDG4	si:dkey-222f2.1	Uncharacterized protein OS=Danio rerio GN=si:dkey-222f2.1 PE=3 SV=1	1.039	1.01	1.0245	0.0205061	2.00157
Q90X41	sf3a1	Novel protein similar to human splicing factor 3a, subunit 1, 120kD (SF3A1) OS=Danio rerio GN=pold2 PE=2 SV=1	1.004	1.045	1.0245	0.0289914	2.82981
Q7T2C8	txnrd1	Thioredoxin reductase 1 OS=Danio rerio GN=txnrd1 PE=2 SV=1	1.08	0.969	1.0245	0.0784889	7.66119
F8W3L6	myh9a	Uncharacterized protein (Fragment) OS=Danio rerio GN=myh9a PE=4 SV=1	1.0845	0.9645	1.0245	0.0848528	8.28236
F1QPW1	si:dkeyp-77c8.3	Uncharacterized protein OS=Danio rerio GN=si:dkeyp-77c8.3 PE=4 SV=1	1.011	1.0385	1.02475	0.0194454	1.89758
Q1L8R2	sfpq	Uncharacterized protein OS=Danio rerio GN=sfpq PE=4 SV=1	1.0085	1.041	1.02475	0.022981	2.24259
E7FGY2	gid8b	Uncharacterized protein OS=Danio rerio GN=gid8b PE=4 SV=1	1.055	0.9945	1.02475	0.04278	4.17467
F1QIG4	LOC559236	Uncharacterized protein OS=Danio rerio GN=LOC559236 PE=4 SV=1	1.033	1.017	1.025	0.0113137	1.10378
E7F2Q8	cnot4a	Uncharacterized protein OS=Danio rerio GN=cnot4a PE=4 SV=1	1.008	1.042	1.025	0.0240416	2.34552
F1QWP0	cstf2	Uncharacterized protein OS=Danio rerio GN=cstf2 PE=4 SV=1	1.006	1.044	1.025	0.0268701	2.62147
F1QRG5	si:dkey-250d21.1	Uncharacterized protein OS=Danio rerio GN=si:dkey-250d21.1 PE=4 SV=1	1.0465	1.0035	1.025	0.0304056	2.9664
F1QXU6	rnf40	Uncharacterized protein (Fragment) OS=Danio rerio GN=rnf40 PE=4 SV=1	0.983	1.067	1.025	0.059397	5.79483
B3DFS9	myh11a	Myosin, heavy polypeptide 11, smooth muscle OS=Danio rerio GN=myh11a PE=2 SV=1	1.0255	1.025	1.02525	0.000353553	0.0344846
Q7ZUS9	etfa	Electron-transfer-flavoprotein, alpha polypeptide OS=Danio rerio GN=etfa PE=2 SV=1	1.0095	1.041	1.02525	0.0222739	2.17253
Q6NYE1	fgb	Fibrinogen, B beta polypeptide OS=Danio rerio GN=fgb PE=2 SV=1	1.0685	0.982	1.02525	0.0611647	5.96584
Q1LYI0	ubxn6	Uncharacterized protein OS=Danio rerio GN=ubxn6 PE=4 SV=1	0.979	1.0715	1.02525	0.0654074	6.37965
O93409	mylpfa	Mylz2 protein OS=Danio rerio GN=mylpfa PE=2 SV=1	0.977	1.074	1.0255	0.0685894	6.68838
F1QF38	smc4	Structural maintenance of chromosomes protein OS=Danio rerio GN=smc4 PE=3 SV=1	1.023	1.028	1.0255	0.00353553	0.344762
Q6IQC6	psmd4a	Uncharacterized protein OS=Danio rerio GN=psmd4a PE=2 SV=1	1.005	1.046	1.0255	0.0289914	2.82705
A3KQK2	asns	Asparagine synthetase OS=Danio rerio GN=asns PE=4 SV=1	0.995	1.056	1.0255	0.0431335	4.2061
Q6DC04	carm1	Histone-arginine methyltransferase CARM1 OS=Danio rerio GN=carm1 PE=2 SV=1	0.981	1.07	1.0255	0.0629325	6.13676
A2CET0	sympk	Uncharacterized protein OS=Danio rerio GN=si:dkeyp-117b8.1 PE=4 SV=1	0.9555	1.0955	1.0255	0.0989949	9.65333
F1QII4	pdlim7	PDZ and LIM domain protein 7 OS=Danio rerio GN=pdlim7 PE=4 SV=1	1.027	1.0245	1.02575	0.00176777	0.172339
F1QZ40	ftcd	Uncharacterized protein (Fragment) OS=Danio rerio GN=ftcd PE=4 SV=1	1.0465	1.005	1.02575	0.0293449	2.86083
Q6NZZ2	arpc4	Actin related protein 2/3 complex, subunit 4 OS=Danio rerio GN=arpc4 PE=2 SV=1	1.0695	0.982	1.02575	0.0618718	6.03186
B0R0T1	si:dkey-18l1.1	von Willebrand factor A domain-containing protein 8 OS=Danio rerio GN=si:dkey-18l1.1 PE=4 SV=1	0.9755	1.076	1.02575	0.0710642	6.92803
F1R8U0	krt94	Uncharacterized protein OS=Danio rerio GN=zgc:153629 PE=3 SV=1	0.972	1.0795	1.02575	0.076014	7.41058
F1Q932	cttn	Uncharacterized protein OS=Danio rerio GN=cttn PE=4 SV=1	1.001	1.051	1.026	0.0353553	3.44594
Q6DHF0	myoz1b	Uncharacterized protein OS=Danio rerio GN=myoz1b PE=2 SV=1	1.024	1.028	1.026	0.00282843	0.275675
Q24JV3	rpl31	Uncharacterized protein OS=Danio rerio GN=rpl31 PE=2 SV=1	1.078	0.974	1.026	0.0735391	7.16755
F1R8S3	plcd1b	Phosphoinositide phospholipase C OS=Danio rerio GN=plcd1b PE=4 SV=1	1.126	0.926	1.026	0.141421	13.7838
F1Q8Y6	psen1	Presenilin-1 OS=Danio rerio GN=psen1 PE=4 SV=1	1.0265	1.026	1.02625	0.000353553	0.034451
Q6NW47	zgc:85975	Uncharacterized protein OS=Danio rerio GN=zgc:85975 PE=2 SV=1	1.0255	1.027	1.02625	0.00106066	0.103353
F1R8A4	neb	Uncharacterized protein (Fragment) OS=Danio rerio GN=neb PE=4 SV=1	1.0235	1.029	1.02625	0.00388909	0.378961
X1WGW7	ints1	Uncharacterized protein OS=Danio rerio GN=ints1 PE=4 SV=1	1.053	0.9995	1.02625	0.0378302	3.68626
E7EZS4	gfpt1	Uncharacterized protein OS=Danio rerio GN=CU929036.1 PE=4 SV=1	1.092	0.9605	1.02625	0.0929845	9.06061
Q6AXJ2	eif3ha	Eukaryotic translation initiation factor 3 subunit H-A OS=Danio rerio GN=eif3ha PE=2 SV=1	1.041	1.012	1.0265	0.0205061	1.99767
F1QML8	akap8l	Uncharacterized protein OS=Danio rerio GN=akap8l PE=4 SV=2	1.001	1.052	1.0265	0.0360624	3.51315
E7FE14	atad2b	Uncharacterized protein OS=Danio rerio GN=atad2b PE=3 SV=1	1.034	1.0195	1.02675	0.010253	0.998592
E7FFV0	pum1	Uncharacterized protein OS=Danio rerio GN=pum1 PE=4 SV=1	1.0355	1.018	1.02675	0.0123744	1.2052
Q7ZVY0	tia1	Cytotoxic granule-associated RNA binding protein 1 OS=Danio rerio GN=tia1 PE=2 SV=1	1.0575	0.996	1.02675	0.0434871	4.23541
F1RET2	smyd5	Uncharacterized protein OS=Danio rerio GN=smyd5 PE=4 SV=1	0.9805	1.073	1.02675	0.0654074	6.37033
Q6NV33	idh3a	Isocitrate dehydrogenase 3 (NAD+) alpha OS=Danio rerio GN=idh3a PE=2 SV=1	0.9585	1.095	1.02675	0.0965201	9.40054
F1QQW5	ric8b	Synembryn-B OS=Danio rerio GN=ric8b PE=4 SV=1	1.054	0.9995	1.02675	0.0385373	3.75333
A2BHA3	ckma	Uncharacterized protein OS=Danio rerio GN=ckma PE=3 SV=1	1.047	1.007	1.027	0.0282843	2.75407
Q5RGB5	rab3ab	Si:ch211-255d18.4 OS=Danio rerio GN=rab3ab PE=2 SV=1	1.012	1.043	1.0275	0.0219203	2.13336
Q7ZUR5	ssr3	Signal sequence receptor, gamma OS=Danio rerio GN=ssr3 PE=2 SV=1	1.001	1.054	1.0275	0.0374767	3.64736
Q1MTI4	tpi1a	Triosephosphate isomerase A OS=Danio rerio GN=tpi1a PE=2 SV=1	1.079	0.976	1.0275	0.072832	7.08827
F1R7X3	sorbs1	Uncharacterized protein (Fragment) OS=Danio rerio GN=sorbs1 PE=4 SV=1	1.011	1.044	1.0275	0.0233345	2.271
Q08BI9	mcu	Calcium uniporter protein, mitochondrial OS=Danio rerio GN=mcu PE=2 SV=1	0.999	1.056	1.0275	0.0403051	3.92264
B0S533	lig1	DNA ligase OS=Danio rerio GN=si:dkeyp-35b8.5 PE=3 SV=1	1.028	1.0275	1.02775	0.000353553	0.0344007
X1WDY6	pds5b	Uncharacterized protein OS=Danio rerio GN=pds5b PE=4 SV=1	1.015	1.0405	1.02775	0.0180312	1.75444
U3JAH9	bub3	Uncharacterized protein OS=Danio rerio GN=bub3 PE=4 SV=1	1.0275	1.0285	1.028	0.000707107	0.0687847
F1QLM7	glrx	Uncharacterized protein OS=Danio rerio GN=glrx PE=4 SV=1	1.03	1.026	1.028	0.00282843	0.275139
E7F5M0	nup214	Uncharacterized protein OS=Danio rerio GN=nup214 PE=4 SV=1	0.997	1.059	1.028	0.0438406	4.26465
Q6TNU4	fen1	Flap endonuclease 1 OS=Danio rerio GN=fen1 PE=2 SV=1	1.061	0.995	1.028	0.046669	4.53979
F1QZW7	ilf3a	Uncharacterized protein OS=Danio rerio GN=ilf3a PE=4 SV=1	0.99	1.066	1.028	0.0537401	5.22764
F1QEN1	pkmb	Pyruvate kinase OS=Danio rerio GN=pkmb PE=3 SV=1	1.096	0.96	1.028	0.0961665	9.35472
E7F2J2	CABZ01043370.1	Uncharacterized protein OS=Danio rerio GN=CABZ01043370.1 PE=4 SV=1	0.94	1.116	1.028	0.124451	12.1061
Q6P2A9	fubp1	Far upstream element (FUSE) binding protein 1 OS=Danio rerio GN=fubp1 PE=2 SV=1	1.0085	1.048	1.02825	0.0279307	2.71634
Q9PU58	gbas	Protein NipSnap homolog 2 OS=Danio rerio GN=gbas PE=2 SV=2	1.0545	1.002	1.02825	0.0371231	3.61032
F1QD17	nop56	Uncharacterized protein OS=Danio rerio GN=nop56 PE=4 SV=1	0.9925	1.064	1.02825	0.0505581	4.91691
F1QP85	col2a1b	Uncharacterized protein (Fragment) OS=Danio rerio GN=col2a1b PE=4 SV=1	1.0775	0.979	1.02825	0.06965	6.77365
Q5D018	rbm8a	RNA-binding protein 8A OS=Danio rerio GN=rbm8a PE=2 SV=1	1.023	1.034	1.0285	0.00777817	0.756264
F1QVV5	znf609	Uncharacterized protein OS=Danio rerio GN=znf609 PE=4 SV=1	1.009	1.048	1.0285	0.0275772	2.6813
Q6PBY1	rps3a	40S ribosomal protein S3a OS=Danio rerio GN=rps3a PE=2 SV=3	1.005	1.052	1.0285	0.033234	3.23131
F1RE78	fbn2b	Uncharacterized protein (Fragment) OS=Danio rerio GN=fbn2b PE=4 SV=1	1.004	1.053	1.0285	0.0346482	3.36881
Q8JH71	aldob	Fructose-bisphosphate aldolase B OS=Danio rerio GN=aldob PE=2 SV=1	1.0555	1.0015	1.0285	0.0381838	3.71257
Q7T334	mdh2	Malate dehydrogenase OS=Danio rerio GN=mdh2 PE=2 SV=1	1.026	1.031	1.0285	0.00353553	0.343756
E7FBD3	apoba	Uncharacterized protein OS=Danio rerio GN=apoba PE=4 SV=1	1.032	1.0255	1.02875	0.00459619	0.446775
F1QIL6	acad9	Uncharacterized protein OS=Danio rerio GN=acad9 PE=3 SV=1	1.028	1.03	1.029	0.00141421	0.137436
Q6PHD8	pa2g4b	Proliferation-associated 2G4 ,b OS=Danio rerio GN=pa2g4b PE=2 SV=1	1.034	1.024	1.029	0.00707107	0.687179
F1QKF2	atp2b4	Uncharacterized protein OS=Danio rerio GN=atp2b4 PE=3 SV=1	1.022	1.036	1.029	0.00989949	0.96205
F1R1P6	nansa	Uncharacterized protein OS=Danio rerio GN=nans PE=4 SV=1	1.054	1.004	1.029	0.0353553	3.43589
F1R8N2	sb:cb37	Uncharacterized protein (Fragment) OS=Danio rerio GN=sb:cb37 PE=4 SV=2	1.1135	0.9445	1.029	0.119501	11.6133
Z4YIS0	ppp1r12a	Protein phosphatase 1 regulatory subunit 12 OS=Danio rerio GN=ppp1r12a PE=3 SV=1	1.064	0.9945	1.02925	0.0491439	4.77473
B8A4T6	col9a1b	Uncharacterized protein OS=Danio rerio GN=col9a1b PE=4 SV=1	0.9205	1.138	1.02925	0.153796	14.9425
B8JLR6	si:ch211-251b21.1	Uncharacterized protein OS=Danio rerio GN=si:ch211-251b21.1 PE=4 SV=1	1.029	1.03	1.0295	0.000707107	0.0686845
F1Q8W8	calr	Uncharacterized protein OS=Danio rerio GN=calr PE=3 SV=1	1.0205	1.0385	1.0295	0.0127279	1.23632
B0S581	dnmt3ba	Uncharacterized protein OS=Danio rerio GN=dnmt3b PE=4 SV=1	1.017	1.042	1.0295	0.0176777	1.71711
A2BHD8	hexb	Beta-hexosaminidase OS=Danio rerio GN=hexb PE=3 SV=1	1.059	1	1.0295	0.0417193	4.05238
B0S6K3	cacybp	Calcyclin binding protein OS=Danio rerio GN=cacybp PE=4 SV=1	1.069	0.99	1.0295	0.0558614	5.42607
F1QYE2	tnc	Uncharacterized protein OS=Danio rerio GN=tnc PE=4 SV=1	0.972	1.087	1.0295	0.0813173	7.89872
Q5BJ17	tufm	Elongation factor Tu OS=Danio rerio GN=tufm PE=2 SV=1	1.016	1.0435	1.02975	0.0194454	1.88836
Q6TNU6	dldh	Dihydrolipoyl dehydrogenase OS=Danio rerio GN=dldh PE=2 SV=1	1.025	1.035	1.03	0.00707107	0.686511
Q08BA1	atp5a1	ATP synthase subunit alpha OS=Danio rerio GN=atp5a1 PE=2 SV=1	1.005	1.055	1.03	0.0353553	3.43256
F1Q7N8	si:dkey-28b4.8	Uncharacterized protein OS=Danio rerio GN=si:dkey-28b4.8 PE=3 SV=2	1.014	1.046	1.03	0.0226274	2.19684
Q7ZVB2	aldh9a1a	Aldehyde dehydrogenase family 9 member A1-A OS=Danio rerio GN=aldh9a1a PE=2 SV=1	1.068	0.992	1.03	0.0537401	5.21749
F1Q6Z1	faf2	Uncharacterized protein OS=Danio rerio GN=faf2 PE=4 SV=1	0.9695	1.0905	1.03	0.0855599	8.30679
F1RD80	cdh17	Uncharacterized protein OS=Danio rerio GN=cdh17 PE=4 SV=1	1.094	0.966	1.03	0.0905097	8.78735
F1Q8U6	epb41l3b	Uncharacterized protein OS=Danio rerio GN=epb41l3b PE=4 SV=1	0.9955	1.065	1.03025	0.0491439	4.7701
F1QE62	hibadhb	Uncharacterized protein OS=Danio rerio GN=hibadhb PE=4 SV=1	1.013	1.048	1.0305	0.0247487	2.40162
F1Q9I7	snx1a	Uncharacterized protein OS=Danio rerio GN=snx1a PE=4 SV=1	1.059	1.002	1.0305	0.0403051	3.91122
B0S5N0	ftr83	Uncharacterized protein OS=Danio rerio GN=ftr83 PE=4 SV=1	1.077	0.984	1.0305	0.0657609	6.38146
Q6ZM83	pgbd5	Uncharacterized protein OS=Danio rerio GN=pgbd5 PE=4 SV=3	1.0305	NA	1.0305
E9QFS3	macf1a	Uncharacterized protein OS=Danio rerio GN=macf1a PE=4 SV=1	1.009	1.0525	1.03075	0.0307591	2.98415
F1QH80	fkbp2	Peptidyl-prolyl cis-trans isomerase OS=Danio rerio GN=fkbp2 PE=4 SV=1	1.0185	1.0435	1.031	0.0176777	1.71461
Q90WA5	pdia6	Protein disulfide isomerase-related protein P5 OS=Danio rerio GN=pdip5 PE=2 SV=1	1.005	1.057	1.031	0.0367696	3.5664
F1R6C4	dek	Uncharacterized protein OS=Danio rerio GN=dek PE=4 SV=1	0.978	1.084	1.031	0.0749533	7.26996
E7F2X0	clip1a	Uncharacterized protein OS=Danio rerio GN=clip1a PE=4 SV=1	1.0245	1.038	1.03125	0.00954594	0.925667
G1K2N0	rps25	40S ribosomal protein S25 OS=Danio rerio GN=rps25 PE=4 SV=1	0.9945	1.068	1.03125	0.0519723	5.03974
Q1L8X4	vps72	Uncharacterized protein OS=Danio rerio GN=vps72 PE=4 SV=1	1	1.063	1.0315	0.0445477	4.31873
F1QVZ2	actn1	Uncharacterized protein OS=Danio rerio GN=actn1 PE=4 SV=1	1.093	0.97	1.0315	0.0869741	8.43181
Q6PD99	marcksl1a	MARCKS-like 1 OS=Danio rerio GN=marcksl1a PE=2 SV=1	1.027	1.036	1.0315	0.00636396	0.616962
F1QIJ6	eps15	Uncharacterized protein OS=Danio rerio GN=eps15 PE=4 SV=1	1.048	1.016	1.032	0.0226274	2.19258
A5PMQ1	lta4h	Uncharacterized protein OS=Danio rerio GN=lta4h PE=4 SV=1	1.054	1.01	1.032	0.0311127	3.0148
F1QTZ4	padi2	Uncharacterized protein OS=Danio rerio GN=padi2 PE=4 SV=1	1.1185	0.9455	1.032	0.122329	11.8536
Q68EI0	wdr18	WD repeat-containing protein 18 OS=Danio rerio GN=wdr18 PE=2 SV=1	1.029	1.0355	1.03225	0.00459619	0.44526
F1R246	dars	Uncharacterized protein OS=Danio rerio GN=dars PE=3 SV=1	1.0585	1.006	1.03225	0.0371231	3.59633
Q6TH07	flot1b	Flotillin 1 OS=Danio rerio GN=flot1b PE=2 SV=1	1.003	1.062	1.0325	0.0417193	4.04061
Q66I80	fabp11a	Fatty acid binding protein 11a OS=Danio rerio GN=fabp11a PE=2 SV=1	1.03	1.035	1.0325	0.00353553	0.342425
Q6NWY2	oxsr1b	Oxidative-stress responsive 1b OS=Danio rerio GN=oxsr1b PE=2 SV=1	1.035	1.03	1.0325	0.00353553	0.342425
F1Q750	hcfc1a	Uncharacterized protein OS=Danio rerio GN=hcfc1a PE=4 SV=1	1.042	1.023	1.0325	0.013435	1.30121
F1Q8U2	ubqln4	Uncharacterized protein OS=Danio rerio GN=ubqln4 PE=4 SV=1	1.015	1.05	1.0325	0.0247487	2.39697
B0UYM8	lmo7a	Uncharacterized protein OS=Danio rerio GN=lmo7a PE=4 SV=1	1.007	1.058	1.0325	0.0360624	3.49273
F1QGN0	fnbp4	Uncharacterized protein OS=Danio rerio GN=fnbp4 PE=4 SV=1	0.958	1.107	1.0325	0.105359	10.2043
Q6DBR7	zgc:92429	Uncharacterized protein OS=Danio rerio GN=zgc:92429 PE=2 SV=1	1.108	0.957	1.0325	0.106773	10.3412
Q1LX81	fam192a	Uncharacterized protein OS=Danio rerio GN=fam192a PE=4 SV=1	1.0285	1.037	1.03275	0.00601041	0.581981
B8JIY2	nolc1	Uncharacterized protein OS=Danio rerio GN=nolc1 PE=4 SV=1	1.0675	0.998	1.03275	0.0491439	4.75855
Q6P7Y0	ube2j1	Uncharacterized protein OS=Danio rerio GN=ube2j1 PE=2 SV=1	1.0295	1.0365	1.033	0.00494975	0.479162
E7F296	wdhd1	Uncharacterized protein OS=Danio rerio GN=wdhd1 PE=4 SV=1	1.029	1.037	1.033	0.00565685	0.547614
B3DFN3	lmnb2	Lamin B2 OS=Danio rerio GN=lmnb2 PE=2 SV=1	1.0155	1.0505	1.033	0.0247487	2.39581
B8JLJ8	hnrpkl	Uncharacterized protein OS=Danio rerio GN=hnrpkl PE=4 SV=1	1.012	1.054	1.033	0.0296985	2.87497
F1R9Y8	hdlbpa	Uncharacterized protein OS=Danio rerio GN=hdlbpa PE=4 SV=1	1.054	1.012	1.033	0.0296985	2.87497
Q5RI45	dcn	Uncharacterized protein OS=Danio rerio GN=dcn PE=1 SV=1	1.0705	0.9955	1.033	0.053033	5.13388
Q568F6	adss	Adenylosuccinate synthetase isozyme 2 OS=Danio rerio GN=adss PE=2 SV=1	1.13	0.936	1.033	0.137179	13.2796
Q5U373	cab39l	Calcium binding protein 39-like OS=Danio rerio GN=cab39l PE=2 SV=1	1.1235	0.943	1.03325	0.127633	12.3526
B0V3D8	si:ch73-18b11.1	Uncharacterized protein (Fragment) OS=Danio rerio GN=si:ch73-18b11.1 PE=4 SV=1	1.067	1	1.0335	0.0473762	4.58405
F1QHX0	lancl2	Uncharacterized protein OS=Danio rerio GN=lancl2 PE=4 SV=2	1.0155	1.052	1.03375	0.0258094	2.49668
E7F8N8	palm2	Uncharacterized protein OS=Danio rerio GN=palm2 PE=4 SV=1	1.051	1.017	1.034	0.0240416	2.32511
Q6PC22	ndufa8	NADH dehydrogenase (Ubiquinone) 1 alpha subcomplex, 8 OS=Danio rerio GN=ndufa8 PE=2 SV=1	1.032	1.036	1.034	0.00282843	0.273542
Q7SXA3	rps27a	Uncharacterized protein OS=Danio rerio GN=rps27a PE=2 SV=1	1.032	1.036	1.034	0.00282843	0.273542
Q6P9Z2	ddx23	DEAD (Asp-Glu-Ala-Asp) box polypeptide 23 OS=Danio rerio GN=ddx23 PE=2 SV=1	1.023	1.045	1.034	0.0155563	1.50448
F1QHT9	ddx19	Uncharacterized protein OS=Danio rerio GN=ddx19 PE=4 SV=1	1.0185	1.0495	1.034	0.0219203	2.11995
F1Q9A4	cox7a2a	Uncharacterized protein OS=Danio rerio GN=cox7a2a PE=4 SV=1	1.0135	1.0545	1.034	0.0289914	2.80381
F1RBW3	prkcsh	Uncharacterized protein OS=Danio rerio GN=prkcsh PE=4 SV=1	1.004	1.064	1.034	0.0424264	4.10313
Q5TZH5	hmga2	Uncharacterized protein OS=Danio rerio GN=hmga2 PE=4 SV=2	0.974	1.094	1.034	0.0848528	8.20627
Q800H4	matr3l1.1	Uncharacterized protein OS=Danio rerio GN=matr3l1.1 PE=4 SV=2	0.9445	1.1235	1.034	0.126572	12.241
Q5PNM4	clpp	ATP-dependent Clp protease proteolytic subunit OS=Danio rerio GN=clpp PE=3 SV=1	1.0305	1.038	1.03425	0.0053033	0.512768
F1QZM2	dnajc9	Uncharacterized protein OS=Danio rerio GN=dnajc9 PE=4 SV=1	0.999	1.0695	1.03425	0.049851	4.82002
B8A569	myhz1.3	Uncharacterized protein OS=Danio rerio GN=myhz1.3 PE=4 SV=1	1.021	1.048	1.0345	0.0190919	1.84552
E7F6X3	madd	Uncharacterized protein OS=Danio rerio GN=madd PE=4 SV=1	1.016	1.053	1.0345	0.026163	2.52904
F1QH22	brd8	Uncharacterized protein OS=Danio rerio GN=brd8 PE=4 SV=1	1.015	1.054	1.0345	0.0275772	2.66575
R4GF18	si:ch211-255p10.3	Uncharacterized protein OS=Danio rerio GN=si:ch211-255p10.3 PE=4 SV=1	1.059	1.01	1.0345	0.0346482	3.34927
F1R838	dhtkd1	Probable 2-oxoglutarate dehydrogenase E1 component DHKTD1, mitochondrial OS=Danio rerio GN=dhtkd1 PE=4 SV=1	0.982	1.087	1.0345	0.0742462	7.17701
F1RA03	LOC101882408	Uncharacterized protein (Fragment) OS=Danio rerio GN=LOC101882408 PE=3 SV=1	0.969	1.1	1.0345	0.092631	8.95418
E7EYQ0	serbp1b	Uncharacterized protein OS=Danio rerio GN=wu:fc66f06 PE=4 SV=1	1.042	1.0275	1.03475	0.010253	0.990872
F1R765	fbln1	Fibulin-1 OS=Danio rerio GN=fbln1 PE=4 SV=1	1.0165	1.053	1.03475	0.0258094	2.49426
H0WF16	abhd10a	Uncharacterized protein (Fragment) OS=Danio rerio GN=abhd10a PE=4 SV=1	1.0735	0.996	1.03475	0.0548008	5.29604
Q7ZYX4	cct6a	Chaperonin containing TCP1, subunit 6A (Zeta 1) OS=Danio rerio GN=cct6a PE=2 SV=1	0.9935	1.076	1.03475	0.0583363	5.63772
B6IDE1	smyhc2	Slow myosin heavy chain 2 OS=Danio rerio GN=smyhc2 PE=2 SV=1	0.924	1.1455	1.03475	0.156624	15.1364
E7F6Q2	dpysl3	Dihydropyrimidinase-related protein 3 OS=Danio rerio GN=dpysl3 PE=4 SV=1	1.023	1.047	1.035	0.0169706	1.63967
Q6PC12	eno1a	Enolase 1, (Alpha) OS=Danio rerio GN=eno1a PE=2 SV=1	1.057	1.013	1.035	0.0311127	3.00606
Q6DRE8	snrnp70	U1 small ribonucleoprotein 70kd OS=Danio rerio GN=snrnp70 PE=2 SV=1	1.007	1.063	1.035	0.039598	3.82589
Q6DI06	timm10	Mitochondrial import inner membrane translocase subunit Tim10 OS=Danio rerio GN=timm10 PE=3 SV=1	1.0025	1.0675	1.035	0.0459619	4.44077
E7F7I1	si:ch211-266d19.4	Uncharacterized protein OS=Danio rerio GN=si:ch211-266d19.4 PE=4 SV=1	0.995	1.075	1.035	0.0565685	5.46556
Q8JHJ1	rpl35	60S ribosomal protein L35 OS=Danio rerio GN=rpl35 PE=2 SV=3	1.03	1.04	1.035	0.00707107	0.683195
Q5RHQ7	hnrnpub	Uncharacterized protein OS=Danio rerio GN=hnrnpub PE=4 SV=1	1.0165	1.054	1.03525	0.0265165	2.56136
Q6DEM9	neu3.2	Sialidase 3.2 OS=Danio rerio GN=neu3.2 PE=2 SV=1	1.094	0.9765	1.03525	0.083085	8.0256
A2BFC5	si:ch211-204c21.1	Uncharacterized protein OS=Danio rerio GN=si:ch211-204c21.1 PE=4 SV=1	1.044	1.027	1.0355	0.0120208	1.16087
Q6DEM2	crk	Uncharacterized protein OS=Danio rerio GN=crk PE=2 SV=1	1.089	0.982	1.0355	0.0756604	7.30666
F1R300	snrpa1	Uncharacterized protein OS=Danio rerio GN=snrpa1 PE=4 SV=1	0.956	1.115	1.0355	0.11243	10.8576
Q8AWD0	vdac2	Uncharacterized protein OS=Danio rerio GN=vdac2 PE=1 SV=1	0.987	1.084	1.0355	0.0685894	6.62379
Q502E4	ndufs4	NADH dehydrogenase (Ubiquinone) Fe-S protein 4, (NADH-coenzyme Q reductase) OS=Danio rerio GN=ndufs4 PE=2 SV=1	1	1.0715	1.03575	0.0505581	4.88131
B8JIP9	pdcd11	Uncharacterized protein OS=Danio rerio GN=pdcd11 PE=4 SV=1	0.97	1.102	1.036	0.0933381	9.00947
Q801M3	myl7	Myosin light chain 2 Mlc2a OS=Danio rerio GN=myl7 PE=2 SV=1	0.962	1.11	1.036	0.104652	10.1015
Q8AX99	actn3b	Actn3b OS=Danio rerio GN=actn3b PE=2 SV=1	1.0435	1.029	1.03625	0.010253	0.989438
Q6TLG8	rps3	Ribosomal protein S3 OS=Danio rerio GN=rps3 PE=2 SV=1	1.045	1.028	1.0365	0.0120208	1.15975
R4GDP5	api5	Uncharacterized protein OS=Danio rerio GN=api5 PE=4 SV=1	1.017	1.056	1.0365	0.0275772	2.6606
F1QZA5	psmd6	Uncharacterized protein OS=Danio rerio GN=psmd6 PE=4 SV=1	1.055	1.019	1.037	0.0254558	2.45476
X1WF03	birc6	Uncharacterized protein OS=Danio rerio GN=birc6 PE=4 SV=1	1.01	1.064	1.037	0.0381838	3.68214
Q6NYJ9	ap2b1	Adaptor-related protein complex 2, beta 1 subunit OS=Danio rerio GN=ap2b1 PE=2 SV=1	1.004	1.07	1.037	0.046669	4.50039
Q7ZWB2	ubl4a	Ubiquitin-like protein 4A OS=Danio rerio GN=ubl4a PE=2 SV=1	1.0795	0.9945	1.037	0.0601041	5.79596
E7FD66	aass	Uncharacterized protein OS=Danio rerio GN=aass PE=4 SV=1	0.986	1.088	1.037	0.0721249	6.95515
Q6NYJ5	syncripl	Synaptotagmin binding, cytoplasmic RNA interacting protein, like OS=Danio rerio GN=syncripl PE=2 SV=1	1.0915	0.983	1.03725	0.0767211	7.39659
F1QWH7	kif15	Uncharacterized protein OS=Danio rerio GN=kif15 PE=3 SV=1	1.0585	1.016	1.03725	0.030052	2.89728
X1WCS2	myo18ab	Uncharacterized protein OS=Danio rerio GN=myo18ab PE=4 SV=1	1.038	1.037	1.0375	0.000707107	0.0681549
Q90474	hsp90a.1	Heat shock protein HSP 90-alpha 1 OS=Danio rerio GN=hsp90a.1 PE=1 SV=3	1.088	0.987	1.0375	0.0714178	6.88364
E7F237	gapvd1	Uncharacterized protein OS=Danio rerio GN=gapvd1 PE=4 SV=1	0.981	1.094	1.0375	0.0799031	7.7015
E7F143	chmp5a	Uncharacterized protein OS=Danio rerio GN=chmp5a PE=4 SV=1	0.9555	1.12	1.03775	0.116319	11.2088
F1R3X3	rasa1a	Uncharacterized protein OS=Danio rerio GN=rasa1a PE=4 SV=1	1.0485	1.0275	1.038	0.0148492	1.43056
Q68FN4	ppm1ba	Protein phosphatase type 2C beta OS=Danio rerio GN=ppm1ba PE=2 SV=1	1.0125	1.0635	1.038	0.0360624	3.47422
E7FAZ5	hp1bp3	Uncharacterized protein OS=Danio rerio GN=hp1bp3 PE=3 SV=1	1.058	1.018	1.038	0.0282843	2.72488
E9QGK5	cnot3a	Uncharacterized protein OS=Danio rerio GN=cnot3a PE=4 SV=1	1.042	1.035	1.0385	0.00494975	0.476625
Q7ZV05	rps11	Ribosomal protein S11 OS=Danio rerio GN=rps11 PE=2 SV=1	1.079	0.998	1.0385	0.0572756	5.51523
F1R0T0	rfc2	Uncharacterized protein OS=Danio rerio GN=rfc2 PE=4 SV=1	1.009	1.0685	1.03875	0.0420729	4.05033
F1QCN7	ppp4r2a	Serine/threonine-protein phosphatase 4 regulatory subunit 2-A OS=Danio rerio GN=ppp4r2a PE=4 SV=1	0.972	1.1055	1.03875	0.0943988	9.08773
Q502F6	zgc:112271	Uncharacterized protein OS=Danio rerio GN=zgc:112271 PE=2 SV=1	1.1165	0.961	1.03875	0.109955	10.5853
Q9I9E5	snrpb	Small nuclear ribonucleoprotein-associated protein OS=Danio rerio GN=snrpb PE=2 SV=1	1.053	1.025	1.039	0.019799	1.90558
F1QE34	ankmy2a	Uncharacterized protein OS=Danio rerio GN=ankmy2a PE=4 SV=1	1.059	1.019	1.039	0.0282843	2.72226
Q6P3I0	heatr3	HEAT repeat containing 3 OS=Danio rerio GN=heatr3 PE=2 SV=1	1.006	1.072	1.039	0.046669	4.49173
F1RBF9	gorasp2	Uncharacterized protein OS=Danio rerio GN=gorasp2 PE=4 SV=1	1.079	0.999	1.039	0.0565685	5.44452
X1WEW6	si:ch211-162e15.3	Uncharacterized protein OS=Danio rerio GN=si:ch211-162e15.3 PE=4 SV=1	1.062	1.016	1.039	0.0325269	3.1306
Q66I42	msna	Radixin OS=Danio rerio GN=msna PE=2 SV=1	1.071	1.007	1.039	0.0452548	4.35561
Q6TNR0	rnaseh2a	Ribonuclease OS=Danio rerio GN=rnaseh2a PE=2 SV=1	1.078	1	1.039	0.0551543	5.30841
F1QQ39	zgc:66286	Uncharacterized protein (Fragment) OS=Danio rerio GN=zgc:66286 PE=4 SV=1	0.97	1.108	1.039	0.0975807	9.39179
Q6DH29	mrps26	Novel protein similar to vertebrate mitochondrial ribosomal protein S26 (MRPS26) OS=Danio rerio GN=mrps26 PE=2 SV=1	0.972	1.1065	1.03925	0.0951059	9.15139
Q641M4	zgc:100918	Uncharacterized protein OS=Danio rerio GN=zgc:100918 PE=2 SV=1	0.961	1.1175	1.03925	0.110662	10.6483
F1R0G9	slc25a12	Uncharacterized protein OS=Danio rerio GN=slc25a12 PE=3 SV=1	1.0165	1.0625	1.0395	0.0325269	3.12909
Q803F6	rpsa	40S ribosomal protein SA OS=Danio rerio GN=rpsa PE=2 SV=1	1.068	1.011	1.0395	0.0403051	3.87735
A2BHD5	aif1l	Novel protein (Zgc:73179) OS=Danio rerio GN=aif1l PE=4 SV=1	1.003	1.076	1.0395	0.0516188	4.96573
Q7ZU42	ola1	Obg-like ATPase 1 OS=Danio rerio GN=ola1 PE=2 SV=1	1.076	1.003	1.0395	0.0516188	4.96573
H0WEW9	si:ch211-79g12.2	Uncharacterized protein OS=Danio rerio GN=si:ch211-79g12.2 PE=4 SV=1	1.001	1.078	1.0395	0.0544472	5.23783
H0WE90	si:dkey-84h14.2	Uncharacterized protein (Fragment) OS=Danio rerio GN=si:dkey-84h14.2 PE=4 SV=1	1.001	1.078	1.0395	0.0544472	5.23783
E7F8G5	arhgap35a	Uncharacterized protein OS=Danio rerio GN=arhgap35a PE=4 SV=1	1.095	0.984	1.0395	0.0784889	7.55064
E7FES0	apoa1b	Uncharacterized protein OS=Danio rerio GN=apoa1b PE=3 SV=1	1.144	0.935	1.0395	0.147785	14.217
Q7ZWJ7	rpl34	60S ribosomal protein L34 OS=Danio rerio GN=rpl34 PE=3 SV=3	1.092	0.987	1.0395	0.0742462	7.14249
F1QGC2	taf6	Uncharacterized protein (Fragment) OS=Danio rerio GN=taf6 PE=4 SV=2	1.042	1.0375	1.03975	0.00318198	0.306033
B3DKJ0	cct7	Chaperonin containing TCP1, subunit 7 (Eta) OS=Danio rerio GN=cct7 PE=2 SV=1	1.0115	1.068	1.03975	0.0399515	3.84242
Q568B3	sept10	Septin 10 OS=Danio rerio GN=sept10 PE=2 SV=1	1.045	1.035	1.04	0.00707107	0.67991
B8A5E8	ide	Novel protein similar to H.sapiens IDE, insulin-degrading enzyme (IDE, zgc:162603) OS=Danio rerio GN=ide PE=3 SV=1	1.088	0.992	1.04	0.0678823	6.52714
F1R611	ndufab1a	Acyl carrier protein OS=Danio rerio GN=ndufab1a PE=3 SV=1	0.9885	1.092	1.04025	0.0731856	7.03538
Q6ZM62	arpc3	Actin-related protein 2/3 complex subunit 3 OS=Danio rerio GN=arpc3 PE=2 SV=1	1.007	1.074	1.0405	0.0473762	4.55321
B8A6A1	eif4e1c	Uncharacterized protein OS=Danio rerio GN=eif4e1c PE=3 SV=1	1.076	1.005	1.0405	0.0502046	4.82504
F1QSU0	murcb	Uncharacterized protein OS=Danio rerio GN=murcb PE=4 SV=1	1.088	0.993	1.0405	0.0671751	6.45604
F1QF15	actr2a	Actin-related protein 2-A OS=Danio rerio GN=actr2a PE=3 SV=1	1.063	1.018	1.0405	0.0318198	3.05813
Q6PC90	rps12	40S ribosomal protein S12 OS=Danio rerio GN=rps12 PE=2 SV=1	1.033	1.0485	1.04075	0.0109602	1.0531
Q5RGX2	tmpoa	Uncharacterized protein OS=Danio rerio GN=tmpoa PE=4 SV=1	1.028	1.0535	1.04075	0.0180312	1.73252
F1QVJ7	stoml2	Uncharacterized protein OS=Danio rerio GN=stoml2 PE=4 SV=1	1.0435	1.0385	1.041	0.00353553	0.339629
Q803D2	pafah1b1b	Lissencephaly-1 homolog B OS=Danio rerio GN=pafah1b1b PE=2 SV=3	1.0525	1.0295	1.041	0.0162635	1.56229
F1QY43	psmd1	Uncharacterized protein (Fragment) OS=Danio rerio GN=psmd1 PE=4 SV=1	1.002	1.08	1.041	0.0551543	5.29821
F1QHB2	stam2	Uncharacterized protein OS=Danio rerio GN=stam2 PE=4 SV=1	1.069	1.0135	1.04125	0.0392444	3.76897
B8A4S4	col17a1a	Uncharacterized protein OS=Danio rerio GN=col17a1a PE=4 SV=1	1.1355	0.947	1.04125	0.13329	12.8009
A2ARG7	atp5ib	Uncharacterized protein OS=Danio rerio GN=atp5ib PE=4 SV=2	1.02	1.063	1.0415	0.0304056	2.9194
F1QTS3	coro7	Coronin (Fragment) OS=Danio rerio GN=coro7 PE=3 SV=2	1.121	0.962	1.0415	0.11243	10.795
Q4V914	h2afy2	Histone H2A OS=Danio rerio GN=h2afy2 PE=2 SV=1	1.033	1.051	1.042	0.0127279	1.22149
F1QRX4	bin1b	Uncharacterized protein OS=Danio rerio GN=bin1b PE=4 SV=1	1.105	0.979	1.042	0.0890955	8.55043
A3KPR3	histh1l	Uncharacterized protein OS=Danio rerio GN=histh1l PE=3 SV=1	0.971	1.113	1.042	0.100409	9.6362
F1QK38	crcp	Uncharacterized protein OS=Danio rerio GN=crcp PE=4 SV=1	0.9495	1.135	1.04225	0.131168	12.5851
Q7SXL4	nme2b.2	Nucleoside diphosphate kinase OS=Danio rerio GN=nme2b.2 PE=2 SV=1	1.069	1.016	1.0425	0.0374767	3.59488
A4IGC8	aldh18a1	Aldh18a1 protein OS=Danio rerio GN=aldh18a1 PE=2 SV=1	1.0045	1.0805	1.0425	0.0537401	5.15493
X1WHG9	soga3a	Uncharacterized protein OS=Danio rerio GN=soga3a PE=4 SV=1	1	1.085	1.0425	0.0601041	5.76538
B0S6B9	nrd1a	Uncharacterized protein OS=Danio rerio GN=si:dkey-193b15.9 PE=3 SV=1	1.0425	NA	1.0425
E7EZA0	myt1b	Uncharacterized protein OS=Danio rerio GN=myt1b PE=4 SV=1	0.99	1.0955	1.04275	0.0745998	7.15414
Q9PW80	igf2bp3	Insulin-like growth factor 2 mRNA-binding protein 3 OS=Danio rerio GN=igf2bp3 PE=1 SV=1	1.0615	1.024	1.04275	0.0265165	2.54294
Q5RGE6	hspa14	Heat shock 70 kDa protein 14 OS=Danio rerio GN=hspa14 PE=2 SV=1	1.039	1.047	1.043	0.00565685	0.542364
E7F9F1	larsa	Uncharacterized protein OS=Danio rerio GN=larsa PE=3 SV=1	0.975	1.111	1.043	0.0961665	9.22018
E9QG20	ppp3r1a	Uncharacterized protein OS=Danio rerio GN=ppp3r1a PE=4 SV=1	1.088	0.998	1.043	0.0636396	6.10159
X1WGM1	si:dkey-108k21.12	Histone H4 (Fragment) OS=Danio rerio GN=si:dkey-108k21.12 PE=3 SV=1	1.0105	1.076	1.04325	0.0463155	4.43954
F1QM20	actl6a	Uncharacterized protein OS=Danio rerio GN=actl6a PE=3 SV=1	1.028	1.059	1.0435	0.0219203	2.10065
F1RC77	fxr2	Uncharacterized protein OS=Danio rerio GN=fxr2 PE=4 SV=1	1.017	1.07	1.0435	0.0374767	3.59144
Q1LV17	irf2bp1	Interferon regulatory factor 2-binding protein 1 OS=Danio rerio GN=irf2bp1 PE=2 SV=1	1.005	1.082	1.0435	0.0544472	5.21775
F1R0S8	ist1	Uncharacterized protein OS=Danio rerio GN=ist1 PE=4 SV=1	0.9915	1.0955	1.0435	0.0735391	7.04735
Q9PVK4	ldhba	L-lactate dehydrogenase B-A chain OS=Danio rerio GN=ldhba PE=2 SV=4	1.132	0.955	1.0435	0.125158	11.994
Q6DRE6	rpl12	60S ribosomal protein L12 OS=Danio rerio GN=rpl12 PE=2 SV=1	1.0365	1.051	1.04375	0.010253	0.982328
F1RDV2	ndufa10	Uncharacterized protein OS=Danio rerio GN=ndufa10 PE=4 SV=1	1.054	1.034	1.044	0.0141421	1.35461
Q8JFV5	hectd1	Novel protein with HECT-domain (Ubiquitin-transferase) OS=Danio rerio GN=hectd1 PE=4 SV=1	1.0315	1.0565	1.044	0.0176777	1.69326
A1L223	cbx5	Cbx5 protein OS=Danio rerio GN=cbx5 PE=2 SV=1	1.012	1.076	1.044	0.0452548	4.33475
F1QNF2	cbx3a	Uncharacterized protein OS=Danio rerio GN=cbx3a PE=4 SV=1	1.004	1.084	1.044	0.0565685	5.41844
Q1LY62	map2k2a	Mitogen-activated protein kinase kinase 2 OS=Danio rerio GN=map2k2a PE=2 SV=1	1.149	0.939	1.044	0.148492	14.2234
Q6DG66	krt95	Uncharacterized protein OS=Danio rerio GN=zgc:92035 PE=2 SV=1	0.8965	1.1915	1.044	0.208597	19.9805
H9GX78		Uncharacterized protein (Fragment) OS=Danio rerio PE=4 SV=1	1.0325	1.056	1.04425	0.016617	1.59129
F1Q740	vars	Uncharacterized protein OS=Danio rerio GN=vars PE=3 SV=1	1.04	1.049	1.0445	0.00636396	0.609283
H9GYZ5		Uncharacterized protein OS=Danio rerio PE=4 SV=1	1.058	1.031	1.0445	0.0190919	1.82785
X1WEV1	pfas	Uncharacterized protein (Fragment) OS=Danio rerio GN=pfas PE=4 SV=1	1.09	0.999	1.0445	0.0643467	6.16053
Q5RKQ0	bcas2	Pre-mRNA-splicing factor SPF27 OS=Danio rerio GN=bcas2 PE=2 SV=1	1.0435	1.046	1.04475	0.00176777	0.169205
E7F2N7	CABZ01073085.1	Uncharacterized protein OS=Danio rerio GN=CABZ01073085.1 PE=4 SV=1	1.089	1.001	1.045	0.0622254	5.95458
Q5RGY8	dpysl5b	Dihydropyrimidinase-like 5b OS=Danio rerio GN=dpysl5b PE=2 SV=1	0.998	1.092	1.045	0.066468	6.36058
Q5TYY5	akr1b1	Uncharacterized protein OS=Danio rerio GN=akr1b1 PE=4 SV=2	1.0935	0.9965	1.045	0.0685894	6.56357
B8A5L6	fga	Uncharacterized protein OS=Danio rerio GN=fga PE=4 SV=1	1.083	1.007	1.045	0.0537401	5.14259
E7F5R7	myo1cb	Unconventional myosin-Ic OS=Danio rerio GN=myo1c PE=4 SV=1	1.0545	1.036	1.04525	0.0130815	1.25152
Q6IQX1	myhz2	Myosin, heavy polypeptide 2, fast muscle specific OS=Danio rerio GN=myhz2 PE=2 SV=1	1.027	1.064	1.0455	0.026163	2.50243
F1QUV7	gars	Uncharacterized protein (Fragment) OS=Danio rerio GN=gars PE=3 SV=1	1.022	1.069	1.0455	0.033234	3.17877
B0S6C5	retsatl	Uncharacterized protein OS=Danio rerio GN=retsatl PE=4 SV=1	0.997	1.094	1.0455	0.0685894	6.56044
F1QXJ4	stxbp3	Uncharacterized protein OS=Danio rerio GN=stxbp3 PE=4 SV=1	1.106	0.985	1.0455	0.0855599	8.18364
F1QGN3	elavl3	Uncharacterized protein OS=Danio rerio GN=elavl3 PE=4 SV=1	0.8605	1.2305	1.0455	0.26163	25.0243
Q5SNQ3	nrbp1	Uncharacterized protein OS=Danio rerio GN=nrbp1 PE=4 SV=1	1.065	1.0265	1.04575	0.0272236	2.60326
Q6P0I2	psma8	Proteasome subunit alpha type OS=Danio rerio GN=psma8 PE=2 SV=1	1.0185	1.073	1.04575	0.0385373	3.68514
F2Z4T4	akap12b	Uncharacterized protein OS=Danio rerio GN=akap12b PE=4 SV=1	1.0075	1.084	1.04575	0.0540937	5.17272
E7F192	dbn1	Uncharacterized protein OS=Danio rerio GN=dbn1 PE=4 SV=1	1.0075	1.084	1.04575	0.0540937	5.17272
F1Q618	si:ch1073-335m2.2	Uncharacterized protein OS=Danio rerio GN=si:ch1073-335m2.2 PE=4 SV=1	1.033	1.059	1.046	0.0183848	1.75763
E7EZF3	uhrf1	E3 ubiquitin-protein ligase UHRF1 OS=Danio rerio GN=uhrf1 PE=1 SV=1	1.0645	1.0275	1.046	0.026163	2.50124
A9JRE2	mri1	Methylthioribose-1-phosphate isomerase OS=Danio rerio GN=mri1 PE=2 SV=1	0.998	1.094	1.046	0.0678823	6.4897
B0V0X1	pccb	Uncharacterized protein OS=Danio rerio GN=pccb PE=4 SV=1	1.0295	1.063	1.04625	0.0236881	2.26409
F1QJY8	ncapg	Uncharacterized protein OS=Danio rerio GN=ncapg PE=4 SV=1	1.024	1.0685	1.04625	0.0314663	3.00753
F1R3F7	c1qbp	Uncharacterized protein OS=Danio rerio GN=c1qbp PE=4 SV=1	1.058	1.035	1.0465	0.0162635	1.55408
F5HSE3	nipbla	Nipped-B-like protein A OS=Danio rerio GN=nipbla PE=2 SV=1	1.025	1.068	1.0465	0.0304056	2.90546
Q7ZV82	rpl27	60S ribosomal protein L27 OS=Danio rerio GN=rpl27 PE=2 SV=3	1.079	1.014	1.0465	0.0459619	4.39197
Q6IQB1	rpl5b	Ribosomal protein L5b OS=Danio rerio GN=rpl5b PE=2 SV=1	1.08	1.013	1.0465	0.0473762	4.52711
F1Q5T7	pdcd6ip	Uncharacterized protein OS=Danio rerio GN=pdcd6ip PE=4 SV=1	1.084	1.009	1.0465	0.053033	5.06765
Q6PC53	ppiab	Peptidyl-prolyl cis-trans isomerase OS=Danio rerio GN=ppiab PE=2 SV=1	1.084	1.009	1.0465	0.053033	5.06765
F1QM42	aco1	Uncharacterized protein (Fragment) OS=Danio rerio GN=aco1 PE=4 SV=1	1.112	0.981	1.0465	0.092631	8.8515
F1QZ45	ap2a1	Uncharacterized protein (Fragment) OS=Danio rerio GN=ap2a1 PE=4 SV=1	1.0415	1.052	1.04675	0.00742462	0.709302
A3KQX1	cndp2	Uncharacterized protein OS=Danio rerio GN=cndp2 PE=4 SV=1	0.9975	1.096	1.04675	0.06965	6.65393
Q6A3P5	ndrg1a	N-myc downstream regulated gene 1 protein, ndrg1 OS=Danio rerio GN=ndrg1a PE=2 SV=1	1.077	1.017	1.047	0.0424264	4.05219
Q7SXN5	dnm1l	Dynamin-1-like protein OS=Danio rerio GN=dnm1l PE=2 SV=1	1.072	1.022	1.047	0.0353553	3.37682
F1R2V7	zgc:163069	ATP synthase subunit beta OS=Danio rerio GN=zgc:163069 PE=3 SV=1	1.02	1.074	1.047	0.0381838	3.64697
F1R1X4	atp13a1	Uncharacterized protein OS=Danio rerio GN=atp13a PE=3 SV=1	1.102	0.992	1.047	0.0777817	7.42901
Q5BKV9	rpl9	Rpl9 protein OS=Danio rerio GN=rpl9 PE=2 SV=1	1.047	1.048	1.0475	0.000707107	0.0675042
F1QQP6	brd3a	Uncharacterized protein OS=Danio rerio GN=brd3a PE=4 SV=1	1.051	1.044	1.0475	0.00494975	0.47253
[truncated: 677 more rows]
