# Supplementary material for: Quantitative Proteomics Analysis Reveals Novel Targets of miR-21 in Zebrafish Embryos
Source: Sci Rep. 2017 Jun 22;7:4022. doi: 10.1038/s41598-017-04166-x (PMC5481331; doi:10.1038/s41598-017-04166-x)
Supplement: Supplementary file 2 — Dataset 2 [file 41598_2017_4166_MOESM2_ESM.xls]

## Sheet: Sheet1
Table S2 Complete list of the DEPs in TMT experiments
Uniprot ID	Protein name	Prot Desc	Experiment 1(KD/NC)	Experiment 2(KD/NC)	Average	STDEV	CV(%)
Q6IQN6	atp5g1	Uncharacterized protein OS=Danio rerio GN=atp5g1 PE=2 SV=1	0.491	0.343	0.417	0.104652	25.0964
E7F1X7	srrm1	Uncharacterized protein OS=Danio rerio GN=srrm1 PE=4 SV=1	0.465	0.373	0.419	0.0650538	15.526
Q6DHP6	narf	Nuclear prelamin A recognition factor OS=Danio rerio GN=narf PE=2 SV=1	0.477	0.374	0.4255	0.072832	17.1168
F1QNL5	gsna	Uncharacterized protein OS=Danio rerio GN=gsna PE=4 SV=1	0.532	0.4235	0.47775	0.0767211	16.0588
X1WED4	slc12a5a	Uncharacterized protein OS=Danio rerio GN=slc12a5a PE=4 SV=1	0.5315	0.4395	0.4855	0.0650538	13.3993
F1QAF8	lrrc47	Uncharacterized protein (Fragment) OS=Danio rerio GN=lrrc47 PE=4 SV=1	0.541	0.452	0.4965	0.0629325	12.6752
F1QCU5	cep63	Centrosomal protein of 63 kDa OS=Danio rerio GN=cep63 PE=4 SV=1	0.612	0.4105	0.51125	0.142482	27.8693
E7FB37	ptbp3	Uncharacterized protein OS=Danio rerio GN=ptbp3 PE=4 SV=1	0.5675	0.458	0.51275	0.0774282	15.1006
Q6NYV3	h1f0	Uncharacterized protein OS=Danio rerio GN=h1f0 PE=2 SV=1	0.577	0.45	0.5135	0.0898026	17.4883
Q6PH57	gnb1	Guanine nucleotide-binding protein G(I)/G(S)/G(T) subunit beta-1 OS=Danio rerio GN=gnb1 PE=2 SV=1	0.601	0.461	0.531	0.0989949	18.6431
E7FE16	tcf20	Uncharacterized protein OS=Danio rerio GN=tcf20 PE=4 SV=1	0.578	0.494	0.536	0.059397	11.0815
F1QKG2	ptbp1b	Uncharacterized protein OS=Danio rerio GN=ptbp1b PE=4 SV=1	0.5845	0.515	0.54975	0.0491439	8.93932
F1RCE0	slc51a	Organic solute transporter subunit alpha OS=Danio rerio GN=slc51a PE=4 SV=1	0.672	0.4375	0.55475	0.165817	29.8903
F1R931	dip2ca	Uncharacterized protein OS=Danio rerio GN=dip2c PE=4 SV=2	0.6545	0.476	0.56525	0.126219	22.3297
Q7SX92	sncb	Beta-synuclein OS=Danio rerio GN=sncb PE=2 SV=1	0.6125	0.53	0.57125	0.0583363	10.212
F8W3X3	pcdh19	Uncharacterized protein (Fragment) OS=Danio rerio GN=pcdh19 PE=4 SV=1	0.6655	0.488	0.57675	0.125511	21.7618
Q6PFI8	zgc:66430	Uncharacterized protein OS=Danio rerio GN=zgc:66430 PE=2 SV=1	0.6575	0.54	0.59875	0.083085	13.8764
Q0P3Z4	tnni1c	Uncharacterized protein OS=Danio rerio GN=tnni1c PE=2 SV=1	0.6045	0.6075	0.606	0.00212132	0.350053
E7EYW2	epn2	Uncharacterized protein OS=Danio rerio GN=epn2 PE=4 SV=1	0.714	0.521	0.6175	0.136472	22.1007
F1QJD0	chchd3a	Uncharacterized protein OS=Danio rerio GN=chchd3 PE=4 SV=1	0.726	0.5105	0.61825	0.152382	24.6472
Q6P981	opn1sw1	Opn1sw1 protein OS=Danio rerio GN=opn1sw1 PE=2 SV=1	0.672	0.565	0.6185	0.0756604	12.2329
F1QXY5	naca	Nascent polypeptide-associated complex subunit alpha (Fragment) OS=Danio rerio GN=naca PE=4 SV=1	0.671	0.576	0.6235	0.0671751	10.7739
F1QPJ1	lamc3	Uncharacterized protein OS=Danio rerio GN=lamc3 PE=4 SV=1	0.712	0.542	0.627	0.120208	19.172
A5JNG8	nanog	Nanog OS=Danio rerio GN=nanog PE=2 SV=1	0.6575	0.609	0.63325	0.0342947	5.41566
Q6NY41	cyb5b	Cytochrome b5 type B OS=Danio rerio GN=cyb5b PE=2 SV=1	0.6635	0.6045	0.634	0.0417193	6.58033
F1QXF4	thoc2	Uncharacterized protein OS=Danio rerio GN=thoc2 PE=4 SV=1	0.679	0.5945	0.63675	0.0597505	9.38367
F1QW05	coq7	Uncharacterized protein OS=Danio rerio GN=coq7 PE=4 SV=1	0.6955	0.58	0.63775	0.0816708	12.8061
F1QWG8	ncor1	Uncharacterized protein OS=Danio rerio GN=ncor1 PE=4 SV=1	0.62	0.661	0.6405	0.0289914	4.52637
F1Q987	cwf19l2	CWF19-like protein 2 (Fragment) OS=Danio rerio GN=cwf19l2 PE=4 SV=1	0.734	0.5475	0.64075	0.131875	20.5814
E7FFE3	synj1	Uncharacterized protein OS=Danio rerio GN=synj1 PE=4 SV=1	0.7075	0.5865	0.647	0.0855599	13.2241
P35359	rho	Rhodopsin OS=Danio rerio GN=rho PE=2 SV=2	0.7265	0.569	0.64775	0.111369	17.1933
Q6IQV5	gch2	GTP cyclohydrolase 2 OS=Danio rerio GN=gch2 PE=2 SV=1	0.7245	0.5825	0.6535	0.100409	15.3648
F1QSU6	tmeff1b	Uncharacterized protein OS=Danio rerio GN=tmeff1b PE=4 SV=1	0.661	0.6465	0.65375	0.010253	1.56834
Q1LVV3	wasf2	Uncharacterized protein OS=Danio rerio GN=wasf2 PE=4 SV=1	0.742	0.566	0.654	0.124451	19.0292
Q6PBK3	rps28	40S ribosomal protein S28 OS=Danio rerio GN=rps28 PE=3 SV=1	0.639	0.675	0.657	0.0254558	3.87456
F1QVK9	si:dkeyp-20g2.3	Uncharacterized protein (Fragment) OS=Danio rerio GN=si:dkeyp-20g2.3 PE=4 SV=1	0.761	0.5605	0.66075	0.141775	21.4567
Q7ZVD4	sf3a2	Sf3a2 protein OS=Danio rerio GN=sf3a2 PE=2 SV=1	0.582	0.741	0.6615	0.11243	16.9962
F1Q7T7	col9a2	Uncharacterized protein OS=Danio rerio GN=col9a2 PE=4 SV=1	0.634	0.6955	0.66475	0.0434871	6.54187
F1Q782	dab2ipa	Uncharacterized protein (Fragment) OS=Danio rerio GN=dab2ipa PE=4 SV=1	0.731	0.601	0.666	0.0919239	13.8024
F1QEB7	wdr11	Uncharacterized protein OS=Danio rerio GN=wdr11 PE=4 SV=1	0.6855	0.655	0.67025	0.0215668	3.21772
F1QHZ4	pars2	Uncharacterized protein OS=Danio rerio GN=pars2 PE=3 SV=1	0.6755	0.6715	0.6735	0.00282843	0.419959
A3KNL5	atpif1	ATPase inhibitor A, mitochondrial OS=Danio rerio GN=atpif1 PE=3 SV=1	0.6455	0.713	0.67925	0.0477297	7.02682
Q6NUY9	mapre1b	Microtubule-associated protein, RP/EB family, member 1 OS=Danio rerio GN=mapre1b PE=2 SV=1	0.719	0.643	0.681	0.0537401	7.89135
F1Q883	pgd	6-phosphogluconate dehydrogenase, decarboxylating OS=Danio rerio GN=pgd PE=3 SV=1	0.73	0.64	0.685	0.0636396	9.29045
Q503G3	tdg.1	Tdg protein OS=Danio rerio GN=tdg PE=2 SV=1	0.703	0.672	0.6875	0.0219203	3.18841
Q7ZW75	tmed2	Transmembrane emp24 domain trafficking protein 2 OS=Danio rerio GN=tmed2 PE=2 SV=1	0.73	0.652	0.691	0.0551543	7.98181
Q7ZSY6	mt2	Metallothionein-2 OS=Danio rerio GN=mt2 PE=2 SV=1	0.773	0.621	0.697	0.10748	15.4204
A4QPA0	me3	Malic enzyme OS=Danio rerio GN=me3 PE=2 SV=1	0.735	0.6675	0.70125	0.0477297	6.80638
F1QYU0	lama4	Uncharacterized protein OS=Danio rerio GN=lama4 PE=4 SV=1	0.795	0.613	0.704	0.128693	18.2803
Q7SXN2	hnrpdl	Heterogeneous nuclear ribonucleoprotein D-like OS=Danio rerio GN=hnrpdl PE=2 SV=1	0.748	0.661	0.7045	0.0615183	8.73219
E7FFF7	srsf6a	Uncharacterized protein OS=Danio rerio GN=srsf6a PE=4 SV=1	0.716	0.6945	0.70525	0.0152028	2.15566
H0WE41	si:dkey-89b17.4	Uncharacterized protein (Fragment) OS=Danio rerio GN=si:dkey-89b17.4 PE=4 SV=1	0.7265	0.686	0.70625	0.0286378	4.05491
R4GEY6	nup43	Uncharacterized protein (Fragment) OS=Danio rerio GN=nup43 PE=4 SV=1	0.7645	0.652	0.70825	0.0795495	11.2318
F1QF82	eif4g3a	Uncharacterized protein (Fragment) OS=Danio rerio PE=4 SV=1	0.734	0.686	0.71	0.0339411	4.78044
Q7SXL7	wtap	Pre-mRNA-splicing regulator WTAP OS=Danio rerio GN=wtap PE=2 SV=1	0.834	0.59	0.712	0.172534	24.2323
F1RBJ7	zgc:66014	Uncharacterized protein OS=Danio rerio GN=zgc:66014 PE=4 SV=1	0.741	0.684	0.7125	0.0403051	5.65685
F1QJD1	apoa4b.3	Uncharacterized protein OS=Danio rerio GN=apoa4b.3 PE=3 SV=2	0.825	0.602	0.7135	0.157685	22.1002
E7F306	LOC100331431	Uncharacterized protein OS=Danio rerio GN=LOC100331431 PE=4 SV=1	0.763	0.667	0.715	0.0678823	9.49402
E7F5B6	si:ch211-235e9.8	Uncharacterized protein OS=Danio rerio GN=LOC100002196 PE=4 SV=1	0.7055	0.7245	0.715	0.013435	1.87903
A2CEA9	bri3bp	Uncharacterized protein OS=Danio rerio GN=bri3bp PE=4 SV=1	0.756	0.679	0.7175	0.0544472	7.58846
B0UXY9	faf1	Uncharacterized protein OS=Danio rerio GN=faf1 PE=4 SV=1	0.813	0.628	0.7205	0.130815	18.1561
E9QDY3	cyt1	Uncharacterized protein OS=Danio rerio GN=cyt1 PE=4 SV=1	0.787	0.6555	0.72125	0.0929845	12.8921
H0WE38	mb	Myoglobin OS=Danio rerio GN=mb PE=3 SV=1	0.821	0.625	0.723	0.138593	19.1691
F1QUT4	tfap2a	Uncharacterized protein OS=Danio rerio GN=tfap2a PE=4 SV=1	0.7225	0.7245	0.7235	0.00141421	0.195468
A2BGN5	slc1a3a	Uncharacterized protein OS=Danio rerio GN=slc1a3a PE=4 SV=1	0.7155	0.733	0.72425	0.0123744	1.70858
Q8JGR6	ncbp2	Nuclear cap-binding protein subunit 2 OS=Danio rerio GN=ncbp2 PE=2 SV=2	0.792	0.657	0.7245	0.0954594	13.1759
F1QTX4	ubxn1	UBX domain-containing protein 1 OS=Danio rerio GN=ubxn1 PE=4 SV=1	0.763	0.688	0.7255	0.053033	7.30986
E7F3U4	kank4	Uncharacterized protein OS=Danio rerio GN=kank4 PE=4 SV=1	0.77	0.6815	0.72575	0.062579	8.62266
Q66I37	nucks1a	Nuclear casein kinase and cyclin-dependent kinase substrate 1 OS=Danio rerio GN=nucks1a PE=2 SV=1	0.6825	0.773	0.72775	0.0639932	8.79329
F1RAG3	nid1a	Uncharacterized protein (Fragment) OS=Danio rerio GN=nid1a PE=4 SV=1	0.761	0.695	0.728	0.046669	6.41058
F1QCZ2	sema4e	Semaphorin-4E OS=Danio rerio GN=sema4e PE=4 SV=1	0.7805	0.6755	0.728	0.0742462	10.1987
F1R8X0	wipf2a	Uncharacterized protein OS=Danio rerio PE=4 SV=1	0.695	0.762	0.7285	0.0473762	6.50325
E7F8S4	tkta	Uncharacterized protein OS=Danio rerio GN=si:ch211-243c14.1 PE=4 SV=1	0.803	0.655	0.729	0.104652	14.3555
F1Q688	sdpra	Uncharacterized protein OS=Danio rerio GN=sdpra PE=4 SV=1	0.8205	0.638	0.72925	0.129047	17.6959
Q1MT90	pex5	Novel protein (Zgc:56318) OS=Danio rerio GN=pex5 PE=4 SV=1	0.78	0.6795	0.72975	0.0710642	9.73816
Q7ZUC1	vamp8	Uncharacterized protein OS=Danio rerio GN=vamp8 PE=2 SV=1	0.781	0.685	0.733	0.0678823	9.26088
Q5RGT6	angel2	Protein angel homolog 2 OS=Danio rerio GN=angel2 PE=2 SV=1	0.8015	0.6655	0.7335	0.0961665	13.1106
E7F1T4	smarcd3a	Uncharacterized protein OS=Danio rerio GN=smarcd3a PE=4 SV=1	0.797	0.672	0.7345	0.0883883	12.0338
F1QIS3	dysf	Uncharacterized protein OS=Danio rerio GN=dysf PE=4 SV=2	0.7265	0.743	0.73475	0.0116673	1.58792
Q4V8W8	snip1	Smad nuclear interacting protein OS=Danio rerio GN=snip1 PE=2 SV=1	0.777	0.694	0.7355	0.0586899	7.97959
F1Q7M5	cul1b	Uncharacterized protein OS=Danio rerio GN=cul1b PE=3 SV=1	0.77	0.707	0.7385	0.0445477	6.03219
F1QBH5	clasp2	CLIP-associating protein 2 OS=Danio rerio GN=clasp2 PE=4 SV=1	0.749	0.731	0.74	0.0127279	1.71999
A5WVN5	uri1	Uncharacterized protein OS=Danio rerio GN=uri1 PE=4 SV=1	0.8005	0.68	0.74025	0.0852064	11.5105
K7DYI6	prlhr2b	Uncharacterized protein OS=Danio rerio GN=prlhr2b PE=4 SV=1	0.836	0.645	0.7405	0.135057	18.2387
F1Q9D6	rb1	Uncharacterized protein OS=Danio rerio GN=rb1 PE=4 SV=1	0.806	0.678	0.742	0.0905097	12.1981
B0S7S1	mcm6l	Uncharacterized protein OS=Danio rerio GN=mcm6l PE=3 SV=1	0.761	0.7235	0.74225	0.0265165	3.57245
F1QJ31	iws1	Uncharacterized protein (Fragment) OS=Danio rerio GN=LOC100329390 PE=4 SV=1	0.759	0.726	0.7425	0.0233345	3.1427
F1Q5X0	snap29	Uncharacterized protein OS=Danio rerio GN=snap29 PE=4 SV=1	0.81	0.675	0.7425	0.0954594	12.8565
F1R858	tfa	Uncharacterized protein OS=Danio rerio GN=tfa PE=4 SV=1	0.777	0.71	0.7435	0.0473762	0.0637204
Q642Z0	atp2a1	Sarcoendoplasmic reticulum calcium ATPase OS=Danio rerio GN=atp2a1 PE=2 SV=1	0.753	0.7365	0.74475	0.0116673	0.015666
F1R6P0	mrps5	Uncharacterized protein OS=Danio rerio GN=mrps5 PE=3 SV=1	0.7485	0.742	0.74525	0.00459619	0.616732
F8W470	sagb	Uncharacterized protein OS=Danio rerio GN=sagb PE=4 SV=1	0.831	0.6615	0.74625	0.119855	16.0609
Q6PBU4	eif4e2rs1	Eukaryotic translation initiation factor 4E class II 2B OS=Danio rerio GN=eif4e2rs1 PE=2 SV=1	0.6775	0.817	0.74725	0.0986414	13.2006
E7FG92	tmtc3	Uncharacterized protein OS=Danio rerio GN=tmtc3 PE=4 SV=1	0.799	0.6955	0.74725	0.0731856	9.79398
F1QAA4	eif4ba	Uncharacterized protein OS=Danio rerio GN=eif4ba PE=4 SV=1	0.6975	0.7995	0.7485	0.0721249	9.63592
A1L1U3	g3bp2	Uncharacterized protein OS=Danio rerio GN=g3bp2 PE=2 SV=1	0.7595	0.7385	0.749	0.0148492	1.98254
B8A5K2	itga6b	Uncharacterized protein OS=Danio rerio GN=itga6b PE=3 SV=1	0.81	0.6905	0.75025	0.0844993	11.2628
E7FAN0	LOC100001297	Uncharacterized protein OS=Danio rerio GN=LOC100001297 PE=4 SV=1	0.904	0.597	0.7505	0.217082	28.925
Q1LXS0	ftr56	Uncharacterized protein OS=Danio rerio GN=ftr56 PE=4 SV=1	0.78	0.721	0.7505	0.0417193	0.0555887
E7F828	myha	Uncharacterized protein OS=Danio rerio GN=myha PE=4 SV=1	0.8065	0.7	0.75325	0.0753069	9.99759
F1RBU0	aifm1	Uncharacterized protein OS=Danio rerio GN=aifm1 PE=4 SV=1	0.842	0.667	0.7545	0.123744	16.4008
F1QNW6	brd9	Bromodomain-containing protein 9 OS=Danio rerio GN=brd9 PE=4 SV=1	0.749	0.763	0.756	0.00989949	1.30946
A2BFT4	ftr82	Uncharacterized protein OS=Danio rerio GN=ftr82 PE=4 SV=1	0.8285	0.6925	0.7605	0.0961665	12.6452
F1Q5S2	proza	Uncharacterized protein OS=Danio rerio GN=proza PE=3 SV=1	0.8025	0.721	0.76175	0.0576292	7.56537
H9GXB0		Uncharacterized protein OS=Danio rerio PE=4 SV=1	0.773	0.7515	0.76225	0.0152028	1.99446
E7F3A6	tcerg1	Uncharacterized protein OS=Danio rerio GN=LOC797473 PE=4 SV=1	0.7645	0.7635	0.764	0.000707107	0.0925532
Q7ZVN5	srp54	Signal recognition particle 54 OS=Danio rerio GN=srp54 PE=2 SV=1	0.8185	0.7115	0.765	0.0756604	9.89025
A1L260	murc	Muscle-related coiled-coil protein OS=Danio rerio GN=murc PE=1 SV=1	0.748	0.7835	0.76575	0.0251023	3.27813
E7F3T1	slc4a1ap	Uncharacterized protein OS=Danio rerio GN=slc4a1ap PE=4 SV=1	0.794	0.738	0.766	0.039598	5.16945
P13104	tpm1	Tropomyosin 1 (Alpha) OS=Danio rerio GN=tpm1 PE=2 SV=1	0.7665	0.7665	0.7665	0	0
F1Q4X4	si:ch1073-300g4.1	Uncharacterized protein OS=Danio rerio GN=si:ch1073-300g4.1 PE=4 SV=1	0.8285	0.708	0.76825	0.0852064	11.091
F1R5C2	acot9.1	Uncharacterized protein OS=Danio rerio GN=acot9.1 PE=4 SV=1	0.889	0.65	0.7695	0.168999	21.9621
G1K2X4	rtf1	Uncharacterized protein (Fragment) OS=Danio rerio GN=rtf1 PE=4 SV=1	0.8245	0.716	0.77025	0.0767211	9.96054
H9GXX5	LOC100329719	Uncharacterized protein OS=Danio rerio GN=LOC100329719 PE=4 SV=1	0.814	0.727	0.7705	0.0615183	7.9842
F1R3A4	sec24d	Uncharacterized protein OS=Danio rerio GN=sec24d PE=4 SV=1	0.823	0.7275	0.77525	0.0675287	8.71057
F1R253	clasp1a	Uncharacterized protein OS=Danio rerio GN=clasp1a PE=4 SV=1	0.771	0.782	0.7765	0.00777817	1.0017
Q6NUT4	pabpn1	Pabpn1 protein OS=Danio rerio GN=pabpn1 PE=2 SV=1	0.84	0.713	0.7765	0.0898026	11.565
F1QR67	evplb	Uncharacterized protein (Fragment) OS=Danio rerio GN=evplb PE=4 SV=1	0.775	0.781	0.778	0.00424264	0.00545327
F1QXF8	ssr4	Uncharacterized protein OS=Danio rerio GN=ssr4 PE=4 SV=1	0.7895	0.769	0.77925	0.0144957	1.86021
Q6TGZ7	hn1b	HN1 protein OS=Danio rerio GN=hn1b PE=2 SV=1	0.8825	0.679	0.78075	0.143896	18.4305
Q6PC41	sap18	Sap18 protein OS=Danio rerio GN=sap18 PE=2 SV=1	0.841	0.721	0.781	0.0848528	10.8646
A5WVI9	dnaja2l	Uncharacterized protein OS=Danio rerio GN=dnaja2l PE=3 SV=1	0.868	0.6945	0.78125	0.122683	15.7034
E7F8T6	nampta	Uncharacterized protein OS=Danio rerio GN=nampta PE=4 SV=1	0.838	0.7245	0.78125	0.0802566	10.2728
F1QJ60	znf687b	Uncharacterized protein OS=Danio rerio GN=znf687b PE=4 SV=1	0.7255	0.8385	0.782	0.0799031	10.2178
F1QAM8	vim	Uncharacterized protein OS=Danio rerio GN=vim PE=3 SV=1	0.7875	0.777	0.78225	0.00742462	0.949137
H9GYK6		Uncharacterized protein OS=Danio rerio PE=4 SV=1	0.943	0.623	0.783	0.226274	28.8984
E7FAZ2	git1	Uncharacterized protein OS=Danio rerio GN=git1 PE=4 SV=1	0.784	0.782	0.783	0.00141421	0.180615
F8W412	serpinb1l4	Uncharacterized protein OS=Danio rerio GN=si:ch73-303g23.4 PE=3 SV=1	0.892	0.674	0.783	0.154149	19.687
Q7ZV39	zgc:56235	Uncharacterized protein OS=Danio rerio GN=zgc:56235 PE=2 SV=1	0.777	0.791	0.784	0.00989949	1.26269
F1QBU3	lsr	Uncharacterized protein OS=Danio rerio GN=lsr PE=4 SV=1	0.893	0.6755	0.78425	0.153796	19.6105
Q6NV39	elmo1	Engulfment and cell motility 1 (Ced-12 homolog, C. elegans) OS=Danio rerio GN=elmo1 PE=2 SV=1	0.7925	0.778	0.78525	0.010253	1.3057
Q7SXW2	zgpat	Zinc finger CCCH-type with G patch domain-containing protein OS=Danio rerio GN=zgpat PE=2 SV=1	0.846	0.7265	0.78625	0.0844993	10.7471
H9GXX9	golim4a	Uncharacterized protein OS=Danio rerio GN=golim4a PE=4 SV=1	0.876	0.698	0.787	0.125865	15.993
Q5U369	anxa3b	Annexin OS=Danio rerio GN=anxa3b PE=2 SV=1	0.936	0.639	0.7875	0.210011	26.668
Q7ZUY3	h2afx	Histone H2AX OS=Danio rerio GN=h2afx PE=2 SV=3	0.883	0.6935	0.78825	0.133997	16.9993
E7F8P9	tbc1d10b	Uncharacterized protein OS=Danio rerio PE=4 SV=1	0.8305	0.748	0.78925	0.0583363	7.39136
E7F0P4	zfhx3	Uncharacterized protein OS=Danio rerio GN=zfhx3 PE=4 SV=1	0.947	0.632	0.7895	0.222739	28.2126
D6MUD3	col11a1b	Collagen type XI alpha-1b OS=Danio rerio GN=col11a1b PE=2 SV=1	0.8	0.78	0.79	0.0141421	1.79014
Q6P0E5	ddrgk1	DDRGK domain-containing protein 1 OS=Danio rerio GN=ddrgk1 PE=2 SV=1	0.841	0.741	0.791	0.0707107	8.9394
E7F349	bms1	Uncharacterized protein OS=Danio rerio GN=bms1l PE=4 SV=2	0.8285	0.7535	0.791	0.053033	6.70455
F1QWE9	si:ch73-272o12.2	Uncharacterized protein (Fragment) OS=Danio rerio GN=si:ch73-272o12.2 PE=4 SV=1	0.761	0.822	0.7915	0.0431335	5.44959
F1QGH0	ptpn13	Uncharacterized protein OS=Danio rerio GN=ptpn13 PE=4 SV=1	0.8255	0.759	0.79225	0.0470226	5.93532
E7F9A9		Uncharacterized protein OS=Danio rerio PE=4 SV=1	0.8305	0.7545	0.7925	0.0537401	6.78109
F1R4Z2	arr3a	Uncharacterized protein OS=Danio rerio GN=arr3a PE=4 SV=1	0.831	0.7545	0.79275	0.0540937	6.82355
F1QIA5	mtdha	Uncharacterized protein OS=Danio rerio GN=mtdha PE=4 SV=1	0.809	0.778	0.7935	0.0219203	2.76248
F1QIJ2	naa35	N-alpha-acetyltransferase 35, NatC auxiliary subunit OS=Danio rerio GN=naa35 PE=4 SV=1	0.8765	0.711	0.79375	0.117026	14.7435
F8W339	clip2	Uncharacterized protein OS=Danio rerio GN=clip2 PE=4 SV=1	0.9035	0.687	0.79525	0.153089	19.2504
F8W5I5	ap1g1	Uncharacterized protein (Fragment) OS=Danio rerio GN=ap1g1 PE=4 SV=1	0.981	0.61	0.7955	0.262337	32.9776
F1R999		Uncharacterized protein (Fragment) OS=Danio rerio PE=4 SV=1	0.812	0.783	0.7975	0.0205061	2.5713
E7F429	si:dkeyp-121d4.3	Uncharacterized protein OS=Danio rerio GN=LOC100004621 PE=4 SV=1	0.9025	0.6935	0.798	0.147785	18.5195
F1QGV9	si:ch211-260p9.3	Phosphoinositide phospholipase C (Fragment) OS=Danio rerio GN=si:ch211-260p9.3 PE=4 SV=1	0.8335	0.764	0.79875	0.0491439	6.1526
Q8AXZ4	cntn1a	Contactin-1a OS=Danio rerio GN=cntn1a PE=2 SV=1	0.8725	0.725	0.79875	0.104298	13.0577
F1QI99	srp68	Signal recognition particle subunit SRP68 OS=Danio rerio GN=srp68 PE=3 SV=1	0.8615	0.739	0.80025	0.0866206	10.8242
F1Q9Z4	preb	Uncharacterized protein OS=Danio rerio GN=preb PE=4 SV=1	0.902	0.6985	0.80025	0.143896	17.9814
F1QDK8	nrcama	Uncharacterized protein OS=Danio rerio GN=nrcama PE=4 SV=1	0.768	0.833	0.8005	0.0459619	5.74165
F1REE8	trip11	Uncharacterized protein OS=Danio rerio GN=trip11 PE=4 SV=1	0.855	0.748	0.8015	0.0756604	9.43985
B0S7J5	gigfy2	Uncharacterized protein OS=Danio rerio GN=gigfy2 PE=4 SV=1	0.807	0.799	0.803	0.00565685	0.704465
E7FFL3	ctdp1	Uncharacterized protein OS=Danio rerio GN=ctdp1 PE=4 SV=1	0.842	0.766	0.804	0.0537401	6.68409
F1QV68	whsc1l1	Uncharacterized protein OS=Danio rerio GN=whsc1l1 PE=4 SV=1	0.815	0.7945	0.80475	0.0144957	1.80127
Q6IMW7	pvalb4	Parvalbumin 4 OS=Danio rerio GN=pvalb4 PE=2 SV=1	0.9	0.7105	0.80525	0.133997	16.6404
Q1JPX3	farsa	Phenylalanine--tRNA ligase alpha subunit OS=Danio rerio GN=farsa PE=2 SV=2	0.9695	0.643	0.80625	0.23087	28.6351
I3ISV7	sept12	Uncharacterized protein OS=Danio rerio GN=WITHDRAWN:wu:fe23c11 PE=3 SV=1	0.85	0.764	0.807	0.0608112	7.53546
F1Q6F9	sltm	Uncharacterized protein OS=Danio rerio GN=sltm PE=4 SV=1	0.817	0.8	0.8085	0.0120208	1.4868
U3JAU9	si:dkey-66i24.7	Uncharacterized protein OS=Danio rerio GN=si:dkey-66i24.7 PE=4 SV=1	0.8885	0.7295	0.809	0.11243	13.8974
Q502P6	ndufs5	NADH dehydrogenase (Ubiquinone) Fe-S protein 5 OS=Danio rerio GN=ndufs5 PE=2 SV=1	0.8305	0.7895	0.81	0.0289914	3.57918
Q504E7	szrd1	SUZ domain-containing protein 1 OS=Danio rerio GN=szrd1 PE=1 SV=1	0.898	0.722	0.81	0.124451	15.3643
E7F1Z8	slc44a2	Choline transporter-like protein 2 OS=Danio rerio GN=slc44a2 PE=4 SV=1	0.909	0.712	0.8105	0.1393	17.1869
E7EYV6	nfxl1	Uncharacterized protein OS=Danio rerio GN=nfxl1 PE=4 SV=1	0.8075	0.8145	0.811	0.00494975	0.610326
Q7ZTT4	clic4	Chloride intracellular channel 4 OS=Danio rerio GN=clic4 PE=2 SV=1	0.7865	0.8365	0.8115	0.0353553	4.35679
Q5RGR6	waslb	Uncharacterized protein OS=Danio rerio GN=waslb PE=4 SV=1	0.823	0.801	0.812	0.0155563	1.91581
F1QEZ8	ncanb	Uncharacterized protein (Fragment) OS=Danio rerio GN=ncanb PE=4 SV=1	0.9075	0.718	0.81275	0.133997	16.4868
Q6P5M3	rps9	Ribosomal protein S9 OS=Danio rerio GN=rps9 PE=2 SV=1	0.8315	0.794	0.81275	0.0265165	3.26257
F1Q8K1	hspa12a	Uncharacterized protein (Fragment) OS=Danio rerio GN=hspa12a PE=4 SV=1	0.929	0.697	0.813	0.164049	20.1782
F1QKH3	zgc:171967	Uncharacterized protein OS=Danio rerio GN=zgc:171967 PE=4 SV=1	0.839	0.787	0.813	0.0367696	4.5227
F1R0F7	erbb4b	Uncharacterized protein (Fragment) OS=Danio rerio GN=erbb4b PE=4 SV=1	0.857	0.778	0.8175	0.0558614	6.8332
G1K2G6	gpatch1	Uncharacterized protein (Fragment) OS=Danio rerio GN=gpatch1 PE=4 SV=1	0.841	0.795	0.818	0.0325269	3.9764
Q1LW94	mpp6b	Uncharacterized protein OS=Danio rerio GN=mpp6b PE=4 SV=1	0.881	0.7555	0.81825	0.0887419	10.8453
E7F4G7	LOC568926	Uncharacterized protein OS=Danio rerio PE=4 SV=1	0.8405	0.797	0.81875	0.0307591	3.75684
E7FDU0	bckdhb	Uncharacterized protein OS=Danio rerio GN=bckdhb PE=4 SV=1	0.824	0.816	0.82	0.00565685	0.68986
E7FGZ5	paip2b	Uncharacterized protein OS=Danio rerio GN=paip2b PE=4 SV=1	0.8615	0.7785	0.82	0.0586899	7.1573
Q6PGV1	atp6v0d1	V-type proton ATPase subunit d 1 OS=Danio rerio GN=atp6v0d1 PE=1 SV=1	0.902	0.74	0.821	0.114551	13.9527
A7MCL7	cst14a.2	MGC174082 protein OS=Danio rerio GN=MGC174082 PE=2 SV=1	0.918	0.725	0.8215	0.136472	16.6125
Q6IQ97	rbm4.1	RNA-binding protein 4.1 OS=Danio rerio GN=rbm4.1 PE=1 SV=1	0.842	0.801	0.8215	0.0289914	3.52908
F1QCN0	zgc:112056	Uncharacterized protein OS=Danio rerio GN=zgc:112056 PE=4 SV=1	0.8335	0.8095	0.8215	0.0169706	2.0658
A2BFY7	purba	Si:dkey-202n14.1 OS=Danio rerio GN=purba PE=2 SV=1	0.918	0.7275	0.82275	0.134704	16.3724
F1R7A2	fam129bb	Uncharacterized protein OS=Danio rerio GN=fam129bb PE=4 SV=1	0.9165	0.729	0.82275	0.132583	16.1146
F6NIQ9	gatad2b	Uncharacterized protein (Fragment) OS=Danio rerio GN=gatad2b PE=4 SV=1	0.8725	0.773	0.82275	0.0703571	8.55146
E7FA81	esco1	Uncharacterized protein OS=Danio rerio GN=esco1 PE=4 SV=1	0.905	0.741	0.823	0.115966	14.0906
Q6PCR7	eif3a	Eukaryotic translation initiation factor 3 subunit A OS=Danio rerio GN=eif3a PE=2 SV=1	0.845	0.802	0.8235	0.0304056	3.69224
Q5XJC2	nudt3b	Uncharacterized protein OS=Danio rerio GN=nudt3b PE=2 SV=1	0.905	0.742	0.8235	0.115258	13.9962
E7F0R9	sin3ab	Uncharacterized protein OS=Danio rerio GN=sin3ab PE=4 SV=1	0.838	0.809	0.8235	0.0205061	2.49011
F1Q765	nefmb	Uncharacterized protein OS=Danio rerio GN=nefmb PE=3 SV=1	0.9035	0.745	0.82425	0.112076	13.5974
F1Q7N2	capn5a	Uncharacterized protein OS=Danio rerio GN=capn5a PE=4 SV=1	0.886	0.763	0.8245	0.0869741	10.5487
Q4ZJI3	mipb	Aquaporin-0b OS=Danio rerio GN=mipb PE=2 SV=1	0.843	0.806	0.8245	0.026163	3.17319
Q7ZUZ0	cops8	COP9 signalosome complex subunit 8 OS=Danio rerio GN=cops8 PE=2 SV=1	0.8675	0.7825	0.825	0.0601041	7.28534
Q7ZW29	kat7b	MYST histone acetyltransferase 2 OS=Danio rerio GN=kat7 PE=2 SV=1	0.8745	0.7765	0.8255	0.0692965	8.39448
Q7ZVA3	sh3gl1b	SH3-domain GRB2-like 1b OS=Danio rerio GN=sh3gl1b PE=2 SV=1	0.788	0.864	0.826	0.0537401	6.50607
Q7T3C9	srp19	Signal recognition particle 19 OS=Danio rerio GN=srp19 PE=2 SV=1	0.8135	0.843	0.82825	0.0208597	2.51852
F1QCK7	si:ch1073-55a19.2	Uncharacterized protein (Fragment) OS=Danio rerio GN=si:ch1073-55a19.2 PE=4 SV=1	0.7985	0.86	0.82925	0.0434871	5.24414
Q6P131	txn2	Uncharacterized protein OS=Danio rerio GN=txn2 PE=2 SV=1	0.847	0.8125	0.82975	0.0243952	2.94006
E7FG81	col12a1b	Uncharacterized protein OS=Danio rerio GN=col12a1b PE=4 SV=1	0.704	0.956	0.83	0.178191	21.4688
F1QS18	LOC100002384	Uncharacterized protein (Fragment) OS=Danio rerio GN=LOC100002384 PE=4 SV=1	0.883	0.777	0.83	0.0749533	9.03052
A2CF42	lrsam1	Uncharacterized protein OS=Danio rerio GN=lrsam1 PE=4 SV=1	1.166	1.239	1.2025	0.0516188	4.29262
E7F5H1	chchd5	Uncharacterized protein OS=Danio rerio GN=LOC100000646 PE=4 SV=1	1.0745	1.335	1.20475	0.184201	15.2896
A4IFW2	ptprf	Receptor-type tyrosine-protein phosphatase F OS=Danio rerio GN=ptprf PE=2 SV=1	1.233	1.1785	1.20575	0.0385373	3.19613
Q6DRK4	rfc5	Replication factor C subunit RFC5 OS=Danio rerio GN=rfc5 PE=2 SV=1	1.17	1.242	1.206	0.0509117	4.22153
F1R5R3	ppid	Peptidyl-prolyl cis-trans isomerase OS=Danio rerio GN=ppid PE=3 SV=1	1.2565	1.1595	1.208	0.0685894	5.67793
A3KGZ6	ppp3cca	Serine/threonine-protein phosphatase OS=Danio rerio GN=ppp3cca PE=3 SV=1	1.2345	1.1815	1.208	0.0374767	3.10237
B0V1I0	snrpd3	Uncharacterized protein OS=Danio rerio GN=snrpd3 PE=4 SV=1	1.219	1.2	1.2095	0.013435	1.11079
Q503F3	trmt112	Uncharacterized protein OS=Danio rerio GN=trmt112 PE=2 SV=1	1.124	1.295	1.2095	0.120915	9.99713
A2CEA2	tet3	Ten-eleven-translocation 3 OS=Danio rerio GN=tet3 PE=2 SV=1	1.097	1.326	1.2115	0.161927	13.3659
F1Q818	faua	Uncharacterized protein OS=Danio rerio GN=faua PE=4 SV=1	1.1995	1.224	1.21175	0.0173241	1.42968
F1QF86	ppp3ccb	Serine/threonine-protein phosphatase OS=Danio rerio GN=ppp3ccb PE=3 SV=1	1.261	1.1685	1.21475	0.0654074	5.38443
X1WG21	usp3	Ubiquitin carboxyl-terminal hydrolase OS=Danio rerio GN=usp3 PE=3 SV=1	1.2325	1.2025	1.2175	0.0212132	1.74236
Q6P026	banf1	Barrier-to-autointegration factor OS=Danio rerio GN=banf1 PE=1 SV=1	1.092	1.3445	1.21825	0.178544	14.6558
E7FD26	pcbp3	Uncharacterized protein OS=Danio rerio GN=pcbp3 PE=4 SV=1	1.2735	1.171	1.22225	0.0724784	5.92992
Q4L216	afp4	Type IV antifreeze protein OS=Danio rerio GN=zgc:161979 PE=2 SV=1	1.501	0.953	1.227	0.387495	31.5806
Q6DRD1	atp5o	ATP synthase oligomycin sensitivity conferral protein OS=Danio rerio GN=atp5o PE=2 SV=1	1.187	1.269	1.228	0.0579828	4.72172
F1Q8W0	cactin	Cactin OS=Danio rerio GN=cactin PE=2 SV=1	1.169	1.293	1.231	0.0876812	7.12277
Q567Y8	ppp2ca	Serine/threonine-protein phosphatase OS=Danio rerio GN=ppp2ca PE=2 SV=1	1.275	1.1895	1.23225	0.0604576	4.90628
E9QIS9	scrn3	Secernin-3 OS=Danio rerio GN=scrn3 PE=4 SV=2	1.203	1.269	1.236	0.046669	3.77581
E7FE71	ankrd40	Uncharacterized protein OS=Danio rerio GN=ankrd40 PE=4 SV=1	1.1255	1.354	1.23975	0.161574	13.0328
Q1LVK6	vaspb	Uncharacterized protein OS=Danio rerio GN=vaspb PE=4 SV=2	1.293	1.187	1.24	0.0749533	6.04462
Q7ZYX7	psmd7	Proteasome (Prosome, macropain) 26S subunit, non-ATPase, 7 (Mov34 homolog) OS=Danio rerio GN=psmd7 PE=2 SV=1	1.143	1.356	1.2495	0.150614	12.0539
A5PLG4	cspg5a	Cspg5 protein (Fragment) OS=Danio rerio GN=cspg5a PE=2 SV=1	1.0915	1.4155	1.2535	0.229103	18.277
F1QEJ5	uqcrq	Uncharacterized protein OS=Danio rerio GN=uqcrq PE=4 SV=1	1.1965	1.316	1.25625	0.0844993	6.72631
E9QH64	nme3	Nucleoside diphosphate kinase OS=Danio rerio GN=nme3 PE=3 SV=1	1.32	1.199	1.2595	0.0855599	6.79317
A5PL98	sdhb	Succinate dehydrogenase [ubiquinone] iron-sulfur subunit, mitochondrial OS=Danio rerio GN=sdhb PE=2 SV=1	1.013	1.5095	1.26125	0.351079	27.8358
Q803H1	rbm39a	RNA binding motif protein 39a OS=Danio rerio GN=rbm39a PE=2 SV=1	1.098	1.429	1.2635	0.234052	18.5241
Q6PE34	zgc:65894	Uncharacterized protein OS=Danio rerio GN=zgc:65894 PE=2 SV=1	1.226	1.306	1.266	0.0565685	4.46829
H9GYQ0	LOC402804	Uncharacterized protein (Fragment) OS=Danio rerio GN=LOC402804 PE=4 SV=1	1.1	1.438	1.269	0.239002	18.8339
A2BHN0	anxa3a	Annexin OS=Danio rerio GN=anxa3a PE=3 SV=1	1.055	1.485	1.27	0.304056	23.9414
F1R955		Uncharacterized protein (Fragment) OS=Danio rerio PE=4 SV=1	1.092	1.456	1.274	0.257387	20.2031
Q7ZTT0	phc2b	Histone H2A OS=Danio rerio GN=phc2b PE=2 SV=1	1.1905	1.3675	1.279	0.125158	9.78561
Q7ZV23	snu13b	NHP2 non-histone chromosome protein 2-like 1 (S. cerevisiae) OS=Danio rerio GN=nhp2l1b PE=2 SV=1	1.129	1.429	1.279	0.212132	16.5858
Q6TGR5	ptenb	Phosphatase and tensin-like protein B long splice variant OS=Danio rerio GN=ptenb PE=2 SV=1	1.26	1.3	1.28	0.0282843	0.0220971
E9QI85	pitpnaa	Uncharacterized protein OS=Danio rerio GN=pitpnaa PE=4 SV=1	1.1065	1.4605	1.2835	0.250316	19.5026
A8DZE4	gpib	Glucose-6-phosphate isomerase OS=Danio rerio GN=gpib PE=3 SV=1	1.2995	1.276	1.28775	0.016617	0.0129039
Q1LWH1	rps16	Ribosomal protein S16 OS=Danio rerio GN=rps16 PE=2 SV=1	1.314	1.262	1.288	0.0367696	2.85478
F1QEC9	tyrp1a	Uncharacterized protein (Fragment) OS=Danio rerio GN=tyrp1a PE=4 SV=1	1.268	1.319	1.2935	0.0360624	2.78797
Q6NWL4	rqcd1	Cell differentiation protein RCD1 homolog OS=Danio rerio GN=rqcd1 PE=2 SV=1	1.2705	1.349	1.30975	0.0555079	4.23805
Q7ZVK5	pcbp2	Pcbp2 protein OS=Danio rerio GN=pcbp2 PE=2 SV=1	1.204	1.4275	1.31575	0.158038	0.120113
X1WEG0	xpo1b	Uncharacterized protein OS=Danio rerio GN=xpo1b PE=4 SV=1	1.3935	1.2765	1.335	0.0827315	6.19712
Q800A1	pvalb9	Parvalbumin 9 OS=Danio rerio GN=pvalb9 PE=2 SV=1	1.5345	1.1485	1.3415	0.272943	20.3461
E9QGU7	afp4	Uncharacterized protein OS=Danio rerio GN=zgc:161979 PE=4 SV=1	1.289	1.401	1.345	0.079196	5.88818
Q6IQ92	tnni1al	Troponin 1 OS=Danio rerio GN=tnni1al PE=2 SV=1	1.209	1.486	1.3475	0.195869	14.5357
Q8JGR4	rpl24	60S ribosomal protein L24 OS=Danio rerio GN=rpl24 PE=2 SV=1	1.328	1.378	1.353	0.0353553	2.61311
Q90XG0	tpi1b	Triosephosphate isomerase B OS=Danio rerio GN=tpi1b PE=2 SV=1	1.3605	1.4175	1.389	0.0403051	2.90173
R4GEX4	eif3f	Uncharacterized protein (Fragment) OS=Danio rerio GN=eif3f PE=3 SV=1	1.3095	1.5775	1.4435	0.189505	13.1281
Q6P5K5	rplp1	Ribosomal protein, large, P1 OS=Danio rerio GN=rplp1 PE=2 SV=1	1.401	1.6705	1.53575	0.190565	12.4086
Q5TZD2	prdx6	Uncharacterized protein OS=Danio rerio GN=prdx6 PE=4 SV=1	1.274	1.8215	1.54775	0.387141	25.0131

## Sheet: Sheet2
From	To
Q6IQN6	atp5g1
E7F1X7	srrm1
Q6DHP6	narf
F1QNL5	gsna
X1WED4	slc12a5a
F1QAF8	lrrc47
F1QCU5	cep63
E7FB37	ptbp3
Q6NYV3	h1f0
Q6PH57	gnb1
E7FE16	tcf20
F1QKG2	ptbp1b
F1RCE0	slc51a
F1R931	dip2ca
Q7SX92	sncb
F8W3X3	pcdh19
Q6PFI8	zgc:66430
Q0P3Z4	tnni1c
E7EYW2	epn2
F1QJD0	chchd3a
Q6P981	opn1sw1
F1QPJ1	lamc3
A5JNG8	nanog
Q6NY41	cyb5b
F1QXF4	thoc2
F1QW05	coq7
F1QWG8	ncor1
F1Q987	cwf19l2
E7FFE3	synj1
P35359	rho
Q6IQV5	gch2
F1QSU6	tmeff1b
Q1LVV3	wasf2
Q6PBK3	rps28
F1QVK9	si:dkeyp-20g2.3
Q7ZVD4	sf3a2
F1Q7T7	col9a2
F1Q782	dab2ipa
F1QEB7	wdr11
F1QHZ4	pars2
A3KNL5	atpif1
Q6NUY9	mapre1b
F1Q883	pgd
Q503G3	tdg.1
Q7ZW75	tmed2
Q7ZSY6	mt2
A4QPA0	me3
F1QYU0	lama4
Q7SXN2	hnrpdl
E7FFF7	srsf6a
H0WE41	si:dkey-89b17.4
R4GEY6	nup43
F1QF82	eif4g3a
Q7SXL7	wtap
F1QJD1	apoa4b.3
E7F5B6	si:ch211-235e9.8
A2CEA9	bri3bp
B0UXY9	faf1
E9QDY3	cyt1
H0WE38	mb
F1QUT4	tfap2a
Q8JGR6	ncbp2
F1QTX4	ubxn1
E7F3U4	kank4
Q66I37	nucks1a
F1QCZ2	sema4e
F1RAG3	nid1a
F1R8X0	wipf2a
E7F8S4	tkta
F1Q688	sdpra
Q1MT90	pex5
Q7ZUC1	vamp8
Q5RGT6	angel2
E7F1T4	smarcd3a
F1QIS3	dysf
Q4V8W8	snip1
F1Q7M5	cul1b
F1QBH5	clasp2
A5WVN5	uri1
K7DYI6	prlhr2b
F1Q9D6	rb1
B0S7S1	mcm6l
F1QJ31	iws1
F1Q5X0	snap29
F1R6P0	mrps5
F8W470	sagb
Q6PBU4	eif4e2rs1
E7FG92	tmtc3
F1QAA4	eif4ba
A1L1U3	g3bp2
B8A5K2	itga6b
F1RBU0	aifm1
F1QNW6	brd9
A2BFT4	ftr82
F1Q5S2	proza
E7F3A6	tcerg1
Q7ZVN5	srp54
A1L260	murc
E7F3T1	slc4a1ap
P13104	tpma
F1R5C2	acot9.1
G1K2X4	rtf1
H9GXX5	LOC100329719
F1R3A4	sec24d
Q6NUT4	pabpn1
F1R253	clasp1a
F1QXF8	ssr4
Q6TGZ7	hn1b
Q6PC41	sap18
A5WVI9	dnaja2l
E7F8T6	nampta
F1QAM8	vim
F8W412	serpinb1l4
E7FAZ2	git1
Q7ZV39	zgc:56235
Q6NV39	elmo1
Q7SXW2	zgpat
Q5U369	anxa3b
Q7ZUY3	h2afx
E7F8P9	tbc1d10b
D6MUD3	col11a1b
Q6P0E5	ddrgk1
E7F349	bms1
F1QIA5	mtdha
F1QIJ2	naa35
F8W339	clip2
E7F429	si:dkeyp-121d4.3
F1QGV9	si:ch211-260p9.3
Q8AXZ4	cntn1a
F1QI99	srp68
F1QDK8	nrcama
F1REE8	trip11
B0S7J5	gigfy2
E7FFL3	ctdp1
F1QV68	whsc1l1
Q6IMW7	pvalb4
Q1JPX3	farsa
I3ISV7	2016-09-12
F1Q6F9	sltm
U3JAU9	si:dkey-66i24.7
Q504E7	szrd1
Q502P6	ndufs5
E7F1Z8	slc44a2
E7EYV6	nfxl1
Q7ZTT4	clic4
Q5RGR6	waslb
F1QEZ8	ncanb
Q6P5M3	rps9
F1Q8K1	hspa12a
G1K2G6	gpatch1
Q1LW94	mpp6b
E7F4G7	LOC568926
E7FDU0	bckdhb
Q6PGV1	atp6v0d1
A7MCL7	cst14a.2
Q6IQ97	rbm4.1
F1QCN0	zgc:112056
A2BFY7	purba
F1R7A2	fam129bb
F6NIQ9	gatad2b
E7FA81	esco1
Q5XJC2	nudt3b
Q6PCR7	eif3a
E7F0R9	sin3ab
F1Q765	nefmb
F1Q7N2	capn5a
Q4ZJI3	mipb
Q7ZUZ0	cops8
Q7ZW29	kat7b
Q7ZVA3	sh3gl1b
Q7T3C9	srp19
Q6P131	txn2
E7FG81	col12a1b
F1QS18	LOC100002384
A2CF42	lrsam1
E7F5H1	chchd5
A4IFW2	ptprf
Q6DRK4	rfc5
A3KGZ6	ppp3cca
B0V1I0	snrpd3
Q503F3	trmt112
A2CEA2	tet3
F1QF86	ppp3ccb
X1WG21	usp3
Q6P026	banf1
E7FD26	pcbp3
Q4L216	afp4
Q6DRD1	atp5o
F1Q8W0	cactin
Q567Y8	ppp2ca
E9QIS9	scrn3
E7FE71	ankrd40
Q1LVK6	vaspb
Q7ZYX7	psmd7
A5PLG4	cspg5a
F1QEJ5	uqcrq
A5PL98	sdhb
Q803H1	rbm39a
Q6PE34	zgc:65894
A2BHN0	anxa3a
Q7ZV23	snu13b
Q7ZTT0	phc2b
Q6TGR5	ptenb
E9QI85	pitpnaa
Q1LWH1	rps16
F1QEC9	tyrp1a
Q6NWL4	rqcd1
Q800A1	pvalb9
E9QGU7	afp4
Q6IQ92	tnni1al
Q8JGR4	rpl24
Q90XG0	tpi1b
R4GEX4	eif3f
Q6P5K5	rplp1
Q5TZD2	prdx6
