# Supplementary material for: Quantitative Proteomics Analysis Reveals Novel Targets of miR-21 in Zebrafish Embryos
Source: Sci Rep. 2017 Jun 22;7:4022. doi: 10.1038/s41598-017-04166-x (PMC5481331; doi:10.1038/s41598-017-04166-x)
Supplement: Supplementary file 3 — Dataset 3 [file 41598_2017_4166_MOESM3_ESM.xls]

## Sheet: Sheet1
Table S3 Panther pathway classification
Total#Gene:218 Total#pathway hits:140
1	Wnt signaling pathway (P00057)	8
2	Integrin signalling pathway (P00034)	6
3	Huntington disease (P00029)	5
4	Cytoskeletal regulation by Rho GTPase (P00016)	4
5	Beta3 adrenergic receptor signaling pathway (P04379)	3
6	Metabotropic glutamate receptor group III pathway (P00039)	3
7	Beta2 adrenergic receptor signaling pathway (P04378)	3
8	Beta1 adrenergic receptor signaling pathway (P04377)	3
9	Ionotropic glutamate receptor pathway (P00037)	3
10	5HT4 type receptor mediated signaling pathway (P04376)	3
11	5HT2 type receptor mediated signaling pathway (P04374)	3
12	Inflammation mediated by chemokine and cytokine signaling pathway (P00031)	3
13	Heterotrimeric G-protein signaling pathway-rod outer segment phototransduction (P00028)	3
14	p53 pathway (P00059)	3
15	p53 pathway feedback loops 2 (P04398)	3
16	Thyrotropin-releasing hormone receptor signaling pathway (P04394)	3
17	Oxytocin receptor mediated signaling pathway (P04391)	3
18	Opioid proopiomelanocortin pathway (P05917)	3
19	Opioid prodynorphin pathway (P05916)	3
20	Opioid proenkephalin pathway (P05915)	3
21	Nicotinic acetylcholine receptor signaling pathway (P00044)	3
22	Muscarinic acetylcholine receptor 2 and 4 signaling pathway (P00043)	3
23	Dopamine receptor mediated signaling pathway (P05912)	3
24	Muscarinic acetylcholine receptor 1 and 3 signaling pathway (P00042)	3
25	Cortocotropin releasing factor receptor signaling pathway (P04380)	3
26	Metabotropic glutamate receptor group II pathway (P00040)	3
