# Supplementary material for: Quantitative Proteomics Analysis Reveals Novel Targets of miR-21 in Zebrafish Embryos
Source: Sci Rep. 2017 Jun 22;7:4022. doi: 10.1038/s41598-017-04166-x (PMC5481331; doi:10.1038/s41598-017-04166-x)
Supplement: Supplementary file 4 — Dataset 4 [file 41598_2017_4166_MOESM4_ESM.xls]

## Sheet: Sheet1
Table S4 Predicted dre-miR-21 targets
	TargetScan_FISH	miRecords	rnahybrid	miRNA viewer	miRNAMap	microcosm	At least two	MS Ratio (KD/NC)	qPCR (KD/NC)
bri3bp		√	√				bri3bp	0.7175	0.74401
sema4e		√	√				sema4e	0.728	0.83
g3bp2	√	√	√				g3bp2	0.749	2.06883
brd9				√	√	√	brd9	0.756	1.45
ftr82		√	√				ftr82	0.7605	0.64
murC		√	√				murC	0.76575	1.36
tpm1		√	√				tpm1	0.7665	1.54
si:ch1073-300g4.1	√					√	si:ch1073-300g4.1	0.76825	0.71
vim		√	√				vim	0.78225	0.81
mtdha		√	√				mtdha	0.7935	0.94
MGC174082	√					√	MGC174082	0.8215	1.51571
kat7	√	√	√				kat7	0.8255	1.20442
banf1	√	√	√				banf1	1.21825	2.14
vaspb						√	vaspb	1.24	1.99002
pcbp2		√	√				pcbp2	1.31575	2.27371
tpi1b		√	√				tpi1b	1.389	1.4551
