# Supplementary material for: Quantitative Proteomics Analysis Reveals Novel Targets of miR-21 in Zebrafish Embryos
Source: Sci Rep. 2017 Jun 22;7:4022. doi: 10.1038/s41598-017-04166-x (PMC5481331; doi:10.1038/s41598-017-04166-x)
Supplement: Supplementary file 5 — Dataset 5 [file 41598_2017_4166_MOESM5_ESM.xls]

## Sheet: Sheet1
Table S5 The information of primer and MO sequences used in this study
	Primer name	Sequence (5'–3')
Primers used for qRT-PCR	bri3bp-F	TGTGGAAACTGTGGGTGG
	bri3bp-R	CACGGATGATGGGCTGA
	sema4e-F	AATTGGAAGTAATGGAGGACG
	sema4e-R	TCATCGAGGTCAAGTGCA
	g3bp2-F	TGTTCAGGTGATGGGAGA
	g3bp2-R	ATCGGAAGATGTCGTTGTGG
	brd9-F	TGTTCTGGCACTGGTGGA
	brd9-R	TCTCCTTCAGGGTCTTGGTT
	ftr82-F	CACTATGAGTCTGCCACCT
	ftr82-R	ACATCTGGTCAGTGCGACA
	murC-F	AGTTGGAGGTGGAGCCAGA
	murC-R	CTTTGGAGAACGCAGCCTT
	tpm1-F	TGAGCAGGCTGAGGGAGA
	tpm1-R	CGACGCTCTGGTACTCCT
	si:ch1073-300g4.1-F	ACCTGCTCAAACAAATGGG
	si:ch1073-300g4.1-R	CTTCAGCACAAGCATAGCG
	vim-F	CTGACCTGACCGCTGCTCT
	vim-R	GCCAGACGGATGGCTTC
	mtdha-F	AGCACAGCCACCTGCTGA
	mtdha-R	CATCGGGTTCCTTTCCA
	MGC174082-F	CAGATGAAGGCTGATGCTGA
	MGC174082-R	TAACGAAGTAATTTGTCCC
	kat7-F	GAGGAGAACAGGCACGCTA
	kat7-R	TGCGTTTGTCTGTGCTCCA
	banf1-F	ATCGGTGAAGTTCTTGGA
	banf1-R	ACCCTGCTGTTTGGTGT
	vaspb-F	GGTGGTCTCGCTGCTGCTCT
	vaspb-R	GCCGCTGTCTGCTTTAGGTG
	pcbp2-F	GTGAAGAAGATGCGGGAGG
	pcbp2-R	AAGATGGCGGTGGTGGG
	tpi1b-F	TTCGTCGGTGGAAACTGG
	tpi1b-R	CACAACCTCGGTGTCTGG
Primers used for amplification of the 3'UTR
	g3bp2_F	CCTCGAGTTTAACCTCTGCTCTGTGGC
	g3bp2_R	TGCGGCCGCACGCACCTATTACTGCTCC
	pcbp2_F	CCTCGAGTGCGGAAGCGAAGGTGGAA
	pcbp2_R	TGCGGCCGCCAAAATCTCCAACTTCAGGA
	tpm1-F	CCTCGAGAGCGGCATCTCCTTCATT
	tpm1-R	TGCGGCCGCGCACTGTGGATTCCTATGG
Morpholino oligonucleotides used in this study	dre-miR-21-1, multi-blocking, (1 mM, 10 ng)	TGTAACAGCCAACACCAGTCTGATAAGCTAT
	dre-miR-21-2, multi-blocking, (1 mM, 10 ng)	ACTCAAAGCCAACACCAGTCTGATAAGCTAC
	dre-miR-21-1, Guide Dicer, (1 mM, 10 ng)	ACAGCCAACACCAGTCTGATAAGCT
	dre-miR-21-2, Guide Dicer, (1 mM, 10 ng)	AAAGCCAACACCAGTCTGATAAGCT
	scrambled MO, Oligo-25N, (2 mM, 16 ng)
